# Supplementary material for: Ecological Dichotomies Arise in Microbial Communities Due to Mixing of Deep Hydrothermal Waters and Atmospheric Gas in a Circumneutral Hot Spring
Source: Appl Environ Microbiol. 2021 Nov 10;87(23):e01598-21. doi: 10.1128/AEM.01598-21 (PMC8579995; doi:10.1128/AEM.01598-21)
Supplement: Supplemental file 2 — Tables S1 to S7. Download aem.01598-21-s0002.xlsx, XLSX file, 0.1 MB [file aem.01598-21-s0002.xlsx]

## Sheet: Supp. Table S1
Supplementary Table 1. Gibbon Geyser Spring 063 (GGS063) sediment and planktonic metagenome information.
Name	GGS063_Sediment	GGS063_Planktonic
IMG name	GCR.EP_S	GCR.EP_P
IMG genome ID	3300033490	3300033431
Quality Filtered Reads	398044430	463232241
Quality Filtered Read Data (Gbp)	60	70
Average coverage of assembled data (x)	287	325
Contigs > 1 kbp	39364	35026
Contigs > 10 kbp	1595	429
Contigs > 50 kbp	95	14
Largest Contig Length (bp)	650731	200797
Contig N50	2673	1260
Total Size > 1 kbp (in bp)	121753112	8041087
Total Assembly Size (Mbp)	206	214
Total Gene Count	399680	526244
Protein Coding Genes	395704	523205
16S rRNA genes (>300 bp)	116	118

## Sheet: Supp. Table S2
Supplementary Table 2. Metagenome Assemble Genome (MAG) Information
Sample	MAG/Bin_number	Assigned Name	Completeness	Contamination	% Binned Populations	Best hit overall / described or cultivar	% ID to closest hit overall / described or cultivar	Protein used for classification of closest hit /cultivar	GTDBK Taxonomy Classification
Planktonic	P3	Desulfurococcaceae_P3	93	0.6	6.2	Aeropyrum sp. / Aeropyrum camini	79.3/67.1	DNA-directed RNA polymerase subunit B	d__Archaea;p__Thermoproteota;c__Thermoproteia;o__Desulfurococcales;f__Desulfurococcaceae;g__;s__
Planktonic	P12	Desulfurococcales_P12	95.3	0.6	2.1	Desulfurocaccales archaeon / Ignisphaera aggregans	99.4/63.5	DNA-directed RNA polymerase subunit B	d__Archaea;p__Thermoproteota;c__Thermoproteia;o__Desulfurococcales;f__AG1;g__;s__
Planktonic	P1	Thermofilum_P1	86.2	0.1	1.8	Thermofilum pendens / Thermofilum pendens	96.7/96.7	DNA-directed RNA polymerase subunit B	d__Archaea;p__Thermoproteota;c__Thermoproteia;o__Thermofilales;f__Thermofilaceae;g__;s__
Planktonic	P4	Thermofilum_P4	69.7	0.7	1.1	Thermofilum sp. / Thermofilum pendens	99.6/66.8	DNA-directed RNA polymerase subunit B	d__Archaea;p__Thermoproteota;c__Thermoproteia;o__Thermofilales;f__Thermofilaceae;g__Thermofilum;s__
Planktonic	P11	Pyrobaculum_P11	84.6	1.5	47.6	Pyrobaculum sp. JCHS_4 / Pyrobaculum yellowstonensis	99.1/92.5	DNA-directed RNA polymerase subunit B	d__Archaea;p__Thermoproteota;c__Thermoproteia;o__Thermoproteales;f__Thermoproteaceae;g__Pyrobaculum;s__Pyrobaculum sp001189275
Planktonic	P10	Thermocrinis_P10	88.2	1.2	40.4	Thermocrinis ruber / Thermocrinis ruber	97.9/97.9	50S ribosomal protein L2	d__Bacteria;p__Aquificota;c__Aquificae;o__Aquificales;f__Aquificaceae;g__Thermocrinis;s__
Planktonic	P8	Thermosphaera_P8	84.6	1	0.3	Thermosphaera aggregans / Thermosphaera aggregans	99.5/99.5	DNA-directed RNA polymerase subunit B	d__Archaea;p__Thermoproteota;c__Thermoproteia;o__Desulfurococcales;f__Desulfurococcaceae;g__Thermosphaera;s__
Planktonic	P6	Desulfurococcaceae_P6	50.5	0.1	0.2	Ignisphaera aggregans / Ignisphaera aggregans	81.6/81.6	DNA-directed RNA polymerase subunit B	d__Archaea;p__Thermoproteota;c__Thermoproteia;o__Desulfurococcales;f__Ignisphaeraceae;g__Ignisphaera;s__
Planktonic	P7	Desulfurococcaceae_P7	81.4	0.9	0.1	Desulfurocacceae archaeon / Desulfurococcus amylolyticus	87.1/69.4	DNA-directed RNA polymerase subunit B	d__Archaea;p__Thermoproteota;c__Thermoproteia;o__Desulfurococcales;f__Desulfurococcaceae;g__UBA285;s__
Planktonic	P2	Desulfurococcaceae_P2	84.2	4.6	0.1	Ignisphaera aggregans / Ignisphaera aggregans	80.4/80.4	DNA-directed RNA polymerase subunit B	d__Archaea;p__Thermoproteota;c__Thermoproteia;o__Desulfurococcales;f__Ignisphaeraceae;g__Ignisphaera;s__
Planktonic	P5	Fervidococcaceae_P5	69	2.1	0.1	Desulfurocacceae archaeon /Fervidicoccus fontis	98.2/66.1	DNA-directed RNA polymerase subunit B	d__Archaea;p__Thermoproteota;c__Thermoproteia;o__Desulfurococcales;f__Fervidicoccaceae;g__;s__
Planktonic	P9	Thermodesulfobacterium_P9	65.7	0.4	0.1	Thermodesulfobacterium geofontis / Thermodesulfobacterium geofontis	94.1/94.1	DNA-directed RNA polymerase subunit B	d__Bacteria;p__Desulfobacterota;c__Thermodesulfobacteria;o__Thermodesulfobacteriales;f__Thermodesulfobacteriaceae;g__;s__
Sediment	S27	Archaeoglobus_S27	100	1	1.8	Archaeoglobus fulgidus / Archaeoglobus fulgidus	96.3/96.3	DNA-directed RNA polymerase subunit B	d__Archaea;p__Halobacteriota;c__Archaeoglobi;o__Archaeoglobales;f__Archaeoglobaceae;g__WYZ-LMO2;s__
Sediment	S22	Korarchaeum_S22	92.5	1.9	1.5	Candidatus Koarchaeum cryptofilum / Candidatus Koarchaeum cryptofilum	96.7/96.7	DNA-directed RNA polymerase subunit B	d__Archaea;p__Thermoproteota;c__Korarchaeia;o__Korarchaeales;f__Korarchaeaceae;g__Korarchaeum;s__
Sediment	S30	Verstraetearchaeota_S30	91.7	0.7	7.6	Verstraetearchaeota archaeon / Verstraetearchaeota archaeon	99.2/99.2	DNA-directed RNA polymerase subunit B	d__Archaea;p__Thermoproteota;c__Methanomethylicia;o__Nezhaarchaeales;f__WYZ-LMO8;g__WYZ-LMO8;s__
Sediment	S32	Caldarchaeales_S32	80.1	1.3	1.2	Nitrososphaeria sp. / Nitrososphaeria sp.	89.1/89.1	DNA-directed RNA polymerase subunit B	d__Archaea;p__Thermoproteota;c__Nitrososphaeria;o__Caldarchaeales;f__NZ13-MGT;g__EX4484-121;s__
Sediment	S29	Desulfurococcaceae_S29	93.3	1.3	6.7	Aeropyrum sp. / Aeropyrum camini	79.3/67.1	DNA-directed RNA polymerase subunit B	d__Archaea;p__Thermoproteota;c__Thermoproteia;o__Desulfurococcales;f__Desulfurococcaceae;g__;s__
Sediment	S9	Desulfurococcales_S9	91.4	0.6	1.7	Desulfurocaccales archaeon / Ignisphaera aggregans	99.6/63.5	DNA-directed RNA polymerase subunit B	d__Archaea;p__Thermoproteota;c__Thermoproteia;o__Desulfurococcales;f__AG1;g__;s__
Sediment	S34	Desulfurococcaceae_S34	53.1	0	13.4	Desulfurocacceae archaeon / Desulfurococcus amylolyticus	83.3/73.1	DNA-directed RNA polymerase subunit B	d__Archaea;p__Thermoproteota;c__Thermoproteia;o__Desulfurococcales;f__Desulfurococcaceae;g__UBA285;s__
Sediment	S36	Desulfurococcaceae_S36	55.8	1.4	11.3	Desulfurocacceae archaeon / Desulfurococcus amylolyticus	83.0/74.1	DNA-directed RNA polymerase subunit B	d__Archaea;p__Thermoproteota;c__Thermoproteia;o__Desulfurococcales;f__Desulfurococcaceae;g__UBA285;s__
Sediment	S25	Desulfurococcaceae_S25	93.9	0.6	3.6	Desulfurocacceae archaeon / Desulfurococcus amylolyticus	87.1/69.2	DNA-directed RNA polymerase subunit B	d__Archaea;p__Thermoproteota;c__Thermoproteia;o__Desulfurococcales;f__Desulfurococcaceae;g__UBA285;s__
Sediment	S21	Desulfurococcaceae_S21	98.4	1.6	2.9	Desulfurocacceae archaeon / Desulfurococcus amylolyticus	94.3/71.1	DNA-directed RNA polymerase subunit B	d__Archaea;p__Thermoproteota;c__Thermoproteia;o__Desulfurococcales;f__Desulfurococcaceae;g__UBA285;s__
Sediment	S12	Desulfurococcaceae_S12	54.7	0.6	1.7	Desulfurocacceae archaeon / Desulfurococcus amylolyticus	85.4/71.6	DNA-directed RNA polymerase subunit B	d__Archaea;p__Thermoproteota;c__Thermoproteia;o__Desulfurococcales;f__Desulfurococcaceae;g__UBA285;s__
Sediment	S33	Ignisphaera_S33	91.8	0.6	6.9	Ignisphaera aggregans / Ignisphaera aggregans	91.9/91.9	DNA-directed RNA polymerase subunit B	d__Archaea;p__Thermoproteota;c__Thermoproteia;o__Desulfurococcales;f__Ignisphaeraceae;g__Ignisphaera;s__
Sediment	S11	Desulfurococcaceae_S11	94.2	2.5	12.1	Desulforococcaceae archaeon / Zestosphaera tikiterensis	94.5/68.5	DNA-directed RNA polymerase subunit B	d__Archaea;p__Thermoproteota;c__Thermoproteia;o__Desulfurococcales;f__NBVN01;g__Zestosphaera;s__
Sediment	S26	Desulfurococcaceae_S26	96.7	0	3.2	Desulforococcaceae archaeon / Zestosphaera tikiterensis	97.8/80.8	DNA-directed RNA polymerase subunit B	d__Archaea;p__Thermoproteota;c__Thermoproteia;o__Desulfurococcales;f__NBVN01;g__Zestosphaera;s__
Sediment	S1	Thermofilum_S1	86	0.7	4.7	Thermofilum pendens / Thermofilum pendens	95.6/95.6	DNA-directed RNA polymerase subunit B	d__Archaea;p__Thermoproteota;c__Thermoproteia;o__Thermofilales;f__Thermofilaceae;g__Thermofilum;s__
Sediment	S19	Thermofilum_S19	79	2.3	4.2	Thermofilum sp. / Thermofilum pendens	99.8/68.4	DNA-directed RNA polymerase subunit B	d__Archaea;p__Thermoproteota;c__Thermoproteia;o__Thermofilales;f__Thermofilaceae;g__Thermofilum;s__
Sediment	S10	Thermoproteaceae_S10	98.2	0.7	1.2	Pyrobaculum islandicum / Pyrobaculum islandicum	86.1/86.1	DNA-directed RNA polymerase subunit B	d__Archaea;p__Thermoproteota;c__Thermoproteia;o__Thermoproteales;f__Thermoproteaceae;g__;s__
Sediment	S24	Pyrobaculum_S24	62.1	0.7	2.8	Pyrobaculum yellowstonensis / Pyrobaculum yellowstonensis	95.7/95.7	DNA-directed RNA polymerase subunit B	d__Archaea;p__Thermoproteota;c__Thermoproteia;o__Thermoproteales;f__Thermoproteaceae;g__Pyrobaculum;s__
Sediment	S18	Pyrobaculum_S18	62	5.1	2.1	Pyrobaculum yellowstonensis / Pyrobaculum yellowstonensis	99.2/99.2	DNA-directed RNA polymerase subunit B	d__Archaea;p__Thermoproteota;c__Thermoproteia;o__Thermoproteales;f__Thermoproteaceae;g__Pyrobaculum;s__
Sediment	S17	Armatimonadetes_S17	82.9	1.2	1.7	Armatimonadetes bacterium / Brockia lithotrophica	97.8/71.6	50S ribosomal protein L2	d__Bacteria;p__Armatimonadota;c__HRBIN17;o__HRBIN17;f__HRBIN17;g__HRBIN17;s__
Sediment	S4	Caldimicrobium_S4	81.8	1.4	1.4	Caldimicrobium sp. / Thermodesulfobacterium geofontis	100.0/91.9	50S ribosomal protein L2	d__Bacteria;p__Desulfobacterota;c__Thermodesulfobacteria;o__Thermodesulfobacteriales;f__Thermodesulfobacteriaceae;g__;s__
Sediment	S2	Verstraetearchaeota_S2	97.7	0.9	1	Candidatus Verstraetearchaeota / Candidatus Bathyarchaeota	98.4/96.7	DNA-directed RNA polymerase subunit B	d__Archaea;p__Thermoproteota;c__Methanomethylicia;o__B29-G17;f__;g__;s__
Sediment	S28	Desulfurococcaceae_S28	94.9	2.2	1	Desulforococcaceae archaeon / Zestosphaera tikiterensis	96.3/73.6	DNA-directed RNA polymerase subunit B	d__Archaea;p__Thermoproteota;c__Thermoproteia;o__Desulfurococcales;f__NBVN01;g__;s__
Sediment	S23	Desulfurococcaceae_S23	95.9	0.9	0.9	Ignisphaera aggregans / Ignisphaera aggregans	86.1/86.1	DNA-directed RNA polymerase subunit B	d__Archaea;p__Thermoproteota;c__Thermoproteia;o__Desulfurococcales;f__Ignisphaeraceae;g__Ignisphaera;s__
Sediment	S31	Verstraetearchaeota_S31	100	1.9	0.8	Candidatus Verstraetearchaeota / Candidatus Methanomethylicus sp.	91.8/91 .3	DNA-directed RNA polymerase subunit B	d__Archaea;p__Thermoproteota;c__Methanomethylicia;o__Methanomethylicales;f__Methanomethylicaceae;g__WYZ-LMO11;s__
Sediment	S3	Desulfurococcaceae_S3	64	5.1	0.6	Desulforococcaceae archaeon / Zestosphaera tikiterensis	95.0/69.0	DNA-directed RNA polymerase subunit B	d__Archaea;p__Thermoproteota;c__Thermoproteia;o__Desulfurococcales;f__NBVN01;g__;s__
Sediment	S20	Fervidococcaceae_S20	94.4	4.5	0.5	Fervidicoccaceae arrchaeon / Fervidicoccus fontis	99.4/72.6	DNA-directed RNA polymerase subunit B	d__Archaea;p__Thermoproteota;c__Thermoproteia;o__Desulfurococcales;f__Fervidicoccaceae;g__;s__
Sediment	S14	Desulfurococcaceae_S14	60.1	1.3	0.5	Desulfurocacceae archaeon / Desulfurococcus amylolyticus	88.7/69.1	DNA-directed RNA polymerase subunit B	d__Archaea;p__Thermoproteota;c__Thermoproteia;o__Desulfurococcales;f__Desulfurococcaceae;g__UBA285;s__
Sediment	S7	Caldipriscus_S7	89.7	0	0.3	Candidatus Caldipriscus sp. / Candidatus Caldipriscus sp.	69.5/69.5	DNA-directed RNA polymerase subunit B	d__Bacteria;p_
Sediment	S16	Aenigmatarchaeota_S16	76.1	1.8	0.3	Candidatus Aenigmarchaeota archaeon / Candidatus Aenigmarchaeota archaeon	92.1/92.1	DNA-directed RNA polymerase subunit B	d__Archaea;p__Aenigmatarchaeota;c__Aenigmatarchaeia;o__CG10238-14;f__EX4484-224;g__;s__
Sediment	S6	Thermofilum_S6	94.5	6.1	0.3	Thermofilum adornatus / Thermofilum adornatus	92.0/92.0	DNA-directed RNA polymerase subunit B	d__Archaea;p__Thermoproteota;c__Thermoproteia;o__Thermofilales;f__Thermofilaceae;g__Thermofilum;s__
Sediment	S13	Thermofilum_S13	62.4	1.1	0.1	Thermofilum adornatus / Thermofilum adornatus	99.6/99.6	DNA-directed RNA polymerase subunit B	d__Archaea;p__Thermoproteota;c__Thermoproteia;o__Thermofilales;f__Thermofilaceae;g__Thermofilum;s__Thermofilum adornatus
Sediment	S15	Thermosphaera_S15	50	0.7	0.1	Thermosphaera aggregans / Thermosphaera aggregans	99.5/99.5	DNA-directed RNA polymerase subunit B	d__Archaea;p__Thermoproteota;c__Thermoproteia;o__Desulfurococcales;f__Desulfurococcaceae;g__Thermosphaera;s__

## Sheet: Supp. Table S3
Supplementary Table 3. KEGG enzyme categories (EC) for proteins involved in metabolic pathways that were examined in the present study. Department of Energy (DOE) Integrated Microbial Genomes (IMG) gene identifiers are provided for homologs identified in the specified metagenome assembled genomes (MAGs). The identity of the MAGs is provided in Supp. Table 2.
	Aerobic respiration/Aerotolerant			Anaerobic respiration									Autotrophic														Additional Hits of Interest
	Aerobic	Aerotolerant		Sulfate Reduction			Sulfur/Polysulfide Reduction			Arsenate reduction	Arsenite oxidation	Nitrate reduction	CBB		rTCA			Wood-Ljungdahl			3HP				3HP/4B	DC/4-HB	Ni-Fe Hydrogenases	Sulfide oxidation	Thiosulfate oxidation	Carbon monoxide metabolism	Fermentation		Organic carbon transport	Arsenite oxidases
MAG name and completeness	EC 7.1.1.9 COX	EC 7.1.1.7 CytBD I	EC:2.5.1.141 COX assembly/cyoE	EC 2.7.7.4 SAT	EC 1.8.99.5 DsrA & DsrB	EC:1.8.99.2 APS-reductase (AprA & AprB)	AsrA & AsrB (no EC)	EC 1.8.5.3 anaerobic polysulfide reductases (dmsA, dmsB, dmsC)	EC 1.8.5.5 thiosulfate reductase/polysulfide reductase (phsA, phsB, phsC)	EC 1.20.99.1 Arsenate reductase (ArrA) EC 1.20.4.1 Arsenate reductase (ArsC)	EC:1.20.9.1 Arsenite oxidase large subunit (AioA)	EC:1.7.5.1 nitrite:quinone oxidoreductases (NarG, NarH, NarI)	EC 4.1.1.39 1,5-bisphosphate carboxylase	EC 2.7.1.19 phosphoribulokinase	EC 6.2.1.18 citryl-CoA synthetase	EC 4.1.3.34 citryl-CoA lyase	EC 2.3.3.8 ATP-citrate lyase	EC 6.3.4.3 formate--tetrahydrofolate ligase (fhs)	EC 1.2.7.4 Carbon Monoxide dehydrogenase (CODH)	EC 2.3.1.169 acetate synthase (ACS)	EC 6.4.1.3 propionyl-CoA carboxylase	EC 1.2.1.75 malonyl-CoA reductase	EC:4.1.3.24 malyl-CoA/B-methylmalyl-CoA/citranyl-lyase	EC 6.4.1.2 acetyl-CoA carboxylase	EC 4.2.1.- 4-hydroxybutyryl-CoA dehydratase	EC 1.2.7.1 Pyruvate synthase	EC 1.12.1.2 Ni-Fe Hydrogenase	EC 1.8.5.8 sulfide quinone oxidoreductase (Sqo)	EC 2.8.5.2 thiosulfotransferases (sox system)	EC 1.2.7.4 Carbon Monoxide dehydrogenase (CODH)	EC 1.1.1.1 alcohol dehydrogenases	EC 2.7.2.2. carbamate kinase (arcC)	EC:7.5.2.- Multiple Sugar ATP-binding protein	EC:1.20.9.1 Arsenite oxidase large subunit (AioA)
Pyrobaculum_P11 (84.6)		Ga0326761_100032013Ga0326761_100032014	Ga0326761_10063451							Ga0326761_10015034	Ga0326761_10025342 (unbinned contig)														Ga0326761_10003669	Ga0326761_100039610	Ga0326761_100004420	Ga0326761_10015032		Ga0326761_10026715	Ga0326761_10002114			Ga0326761_10025342 (unbinned contig)
Thermocrinis_P10 (88.2)	Ga0326761_100008416, Ga0326761_100008417										Ga0326761_100002932 (binned); Ga0326761_10015931 (unbinned)				Ga0326761_1000001222	Ga0326761_10004103												Ga0326761_1000001135	Ga0326761_100002939 Ga0326761_100002936 Ga0326761_100002935 Ga0326761_100002938 Ga0326761_100002937 Ga0326761_100002941 Ga0326761_100002940					Ga0326761_100002932 (binned); Ga0326761_10015931 (unbinned)
Desulfurococcaceae_P3 (93.0)	Ga0326761_10003377 Ga0326761_10000249 Ga0326761_10003376 Ga0326761_10000248 Ga0326761_10000247																									Ga0326761_10000974 Ga0326761_10043763 Ga0326761_10043762		Ga0326761_100014413			Ga0326761_10004072	Ga0326761_10007167	Ga0326761_100011912
Desulfurococcales_P12 (95.3)																															Ga0326761_100012321
Thermofilum_P1 (86.2)		Ga0326761_10050401 Ga0326761_10050402	Ga0326761_10004406																								Ga0326761_10000355				Ga0326761_10039094 Ga0326761_10003766	Ga0326761_100002126
Thermofilum_P4 (69.7)																											Ga0326761_10007556				Ga0326761_10018083
Thermosphaera_P8 (84.6)																															Ga0326761_100005919 Ga0326761_10016886	Ga0326761_10000791	Ga0326761_100004218
Desulfurococcaceae_P6 (50.5)							Ga0326761_10004982																				Present				Ga0326761_10051313
Desulfurococcaceae_P7 (81.4)																															Ga0326761_10008628 Ga0326761_100026214	Ga0326761_10002623	Ga0326761_10018372
Desulfurococcaceae_P2 (84.2)							Ga0326761_10035042 Ga0326761_10035043																								Ga0326761_10001284
Fervidococcaceae_P5 (69.0)		Ga0326761_10011561 Ga0326761_10033774		Ga0326761_10021775																						Ga0326761_10039841 Ga0326761_10019654 Ga0326761_10019655 Ga0326761_10039842 Ga0326761_10019653 Ga0326761_10039843 Ga0326761_10019652	Present
Thermodesulfobacterium_P9 (65.7)		Ga0326761_10062321 Ga0326761_10063711		Ga0326761_10032485	Ga0326761_10030303		Ga0326761_10030303	Ga0326761_10012934	Ga0326761_10012934									Ga0326761_10014823	Ga0326761_10014825 Ga0326761_10006888	Ga0326761_10007201	Ga0326761_10003217			Ga0326761_10055174 Ga0326761_10032083		Ga0326761_10004119 Ga0326761_10004118	Ga0326761_10024362 Ga0326761_10024361				Ga0326761_10048062 Ga0326761_10007202
Desulfurococcaceae_S34 (53.1)								Beta-like: Ga0326760_10007775																							Ga0326760_100043511		Ga0326760_10040163, Ga0326760_10106032
Desulfurococcaceae_S11 (94.2)
Desulfurococcaceae_S36 (55.8)								Beta-like:Ga0326760_10079702																							Ga0326760_10014198		Ga0326760_100009416
Verstraetearchaeota_S30 (91.7)																											Ga0326760_1001475				Ga0326760_1000012 Ga0326760_1001765 Ga0326760_1005187
Ignisphaera_S33 (91.8)							Ga0326760_10019137 Ga0326760_10019138																								Ga0326760_100020938
Desulfurococcaceae_S29 (93.3)	Ga0326760_100074011 Ga0326760_100074012 Ga0326760_10013227 Ga0326760_10013228 Ga0326760_10013229	Ga0326760_100035131 Ga0326760_100035130	Ga0326761_10009914 Ga0326760_10008955					Ga0326760_100135313								Ga0326760_100044219										Ga0326760_100044213 Ga0326760_100120217 Ga0326760_100044214		Ga0326760_100050815			Ga0326760_10040292	Ga0326760_10026772	Ga0326760_100007518 Ga0326760_10006254 Ga0326760_10008424
Thermofilum_S1 (86.0)		Ga0326760_10059761 Ga0326760_10059762	Ga0326760_100077215																											Ga0326760_100080611	Ga0326760_10003506	Ga0326760_10006545
Thermofilum_S19 (79.0)																											Ga0326760_10022414				Ga0326760_10036916 Ga0326760_10074353
Desulfurococcaceae_S25 (93.9)																															Ga0326760_10013065, Ga0326760_10024701	Ga0326760_10042022	Ga0326760_10106761
Desulfurococcaceae_S26 (96.7)							Ga0326760_10007197 Ga0326760_10007196																								Ga0326760_10006603	Ga0326760_100049412	Ga0326760_10039662
Desulfurococcaceae_S21 (98.4)							Ga0326760_10022624 Ga0326760_10022625																							Ga0326760_10004078	Ga0326760_100011025, Ga0326760_10005741, Ga0326760_100024726
Pyrobaculum_S24 (62.1)				Ga0326760_10114802																					Ga0326760_10036146	Ga0326760_10022842		Ga0326760_1008548			Ga0326760_100152512 Ga0326760_100152513
Pyrobaculum_S18 (62.0)		Ga0326760_10072542 Ga0326760_10072543	Ga0326760_10044065																							Ga0326760_10021645	Ga0326760_100012421					Ga0326760_10105842
Archaeoglobus_S27 (100)		Ga0326760_10040282 Ga0326760_10040283		Ga0326760_10031934	Ga0326760_10001354	Ga0326760_10031931 Ga0326760_10031932												Ga0326760_100017312									Ga0326760_100017325 Ga0326760_100017325 Ga0326760_100012422 Ga0326760_100012419
Desulfurococcales_S9 (91.4)							Ga0326761_10030303																				Present	Ga0326760_100010136			Ga0326760_10040896	Ga0326760_10082421
Armatimonadetes_S17 (82.9)				Ga0326760_10012539						Ga0326760_100059613									Ga0326760_10037372							Ga0326760_100037627 Ga0326760_100046020 Ga0326760_10040045 Ga0326760_10040042 Ga0326760_10040046				Ga0326760_10037372 Ga0326760_100064819
Desulfurococcaceae_S12 (54.7)																															Ga0326760_10004616, Ga0326760_10060851
Korarchaeum_S22 (92.5)		Ga0326760_1000011146 Ga0326760_1000011144 Ga0326760_1000011145	Ga0326760_100010629																							Ga0326760_100000249	Ga0326760_10013765
Caldimicrobium_S4 (81.8)				Ga0326760_10090423	Ga0326760_10008833 Ga0326760_10008834	Ga0326760_10090425	Ga0326760_10008833	Ga0326760_10022952	Ga0326760_10022952									Ga0326760_10023885	Ga0326760_10023883	Ga0326760_10020308	Ga0326760_10004327			Ga0326760_10004328		Ga0326760_10006085 Ga0326760_10006084	Ga0326760_10044912 Ga0326760_10044911				Ga0326760_10028918 Ga0326760_10020307
Thermoproteaceae_S10 (98.2)			Ga0326760_10002524	Ga0326760_10005836	Ga0326760_100016832 Ga0326760_100016833	Ga0326760_10005834 Ga0326760_10005835																				Ga0326760_100061217	Ga0326760_10003665				Ga0326760_100018526
Caldarchaeales_S32 (80.1)										Ga0326760_100068814																Ga0326760_100048026 Ga0326760_100048025 Ga0326760_100048027 Ga0326760_100048028					Ga0326760_100028725 Ga0326760_10091242 Ga0326760_10105304		Ga0326760_10008802
Verstraetearchaeota_S2 (97.7)																		Ga0326760_1000906									Ga0326760_1000007 Ga0326760_1000017 Ga0326760_1000077				Ga0326760_1000017 Ga0326760_1000498 Ga0326760_1001701 Ga0326760_1008128	Ga0326760_1000057
Desulfurococcaceae_S28 (94.9)							Ga0326760_10004515 Ga0326760_10004514																								Ga0326760_10001421, Ga0326760_100007625
Desulfurococcaceae_S23 (95.9)							Ga0326760_10024812																				Present				Ga0326760_10004004
Verstraetearchaeota_S31 (100)																															Ga0326760_1000001
Desulfurococcaceae_S3 (64.0)																															Ga0326760_10021291, Ga0326760_10020006	Ga0326760_10034815
Fervidococcaceae_S20 (94.4)			Ga0326760_10048452																Ga0326760_100013133 Ga0326760_10033385 Ga0326760_10033384 Ga0326760_10033383									Ga0326760_100002196			Ga0326760_10041145	Ga0326760_100004048	Ga0326760_100027631 Ga0326760_100005522 Ga0326760_100010430
Desulfurococcaceae_S14 (60.1)							Ga0326760_10032057																									Ga0326760_10073504	Ga0326760_10009537
Caldipriscus_S7 (89.7)	Ga0326760_10001186 Ga0326760_100034823 Ga0326760_100034821 Ga0326760_10001185 Ga0326760_100034825		Ga0326760_10013515																		Ga0326760_10087582			Ga0326760_10054595								Ga0326760_10108121	Ga0326760_100026712
Aenigmatarchaeota_S16 (76.1)
Thermofilum_S6 (94.5)			Ga0326760_10010261 Ga0326760_10042115 Ga0326760_100002068	Ga0326760_100068616																										Ga0326760_10014045	Ga0326760_10043642 Ga0326760_10006664	Ga0326760_100015729
Thermofilum_S13 (62.4)		Ga0326760_10071491 Ga0326760_10120463	Ga0326760_100007925																											Ga0326760_100018220	Ga0326760_10100893 Ga0326760_10022831	Ga0326760_10096374
Thermosphaera_S15 (50.0)																															Ga0326760_10090325

## Sheet: Supp. Table S4
Supplementary Table 4. Pairwise average nucleotide identity (ANI) and average amino acid identity (AAI) of metagenome assembled genomes (MAGs). The identity of MAGs is defined in Supp. Table 2.
Original order	Genome A	Genes in A	Genome B	Genes in B	# orthologous genes	AAI	Orthologous fraction (Fraction of genes sharing orthology between MAGs)	ANIa	Count of bidirectional fragment mappings	Total query fragments
1	Thermofilum_P1	1219	Desulfurococcaceae_P2	2131	328	45.62	26.91	NA	NA	NA
2	Thermofilum_P1	1219	Desulfurococcaceae_P3	1385	362	45.48	29.7	NA	NA	NA
3	Thermofilum_P1	1219	Thermofilum_P4	1784	428	56.74	35.11	NA	NA	NA
4	Thermofilum_P1	1219	Fervidococcaceae_P5	878	261	45.24	29.73	NA	NA	NA
5	Thermofilum_P1	1219	Desulfurococcaceae_P6	1236	215	44.42	17.64	NA	NA	NA
6	Thermofilum_P1	1219	Desulfurococcaceae_P7	1008	289	46.01	28.67	NA	NA	NA
7	Thermofilum_P1	1219	Verstraetearchaeota_S2	2300	423	46.23	34.7	NA	NA	NA
8	Thermofilum_P1	1219	Desulfurococcaceae_S3	1269	200	45.05	16.41	NA	NA	NA
9	Thermofilum_P1	1219	Thermofilum_S1	1340	900	99.52	73.83	99.03	235	292
10	Thermofilum_P1	1219	Thermofilum_S6	3251	753	59.3	61.77	NA	NA	NA
11	Thermofilum_P1	1219	Caldipriscus_S7	1387	90	40.37	7.38	NA	NA	NA
12	Thermofilum_P1	1219	Caldimicrobium_S4	1473	84	39.01	6.89	NA	NA	NA
13	Thermofilum_P1	1219	Desulfurococcales_S9	1197	325	45.18	27.15	NA	NA	NA
14	Thermofilum_P1	1219	Ignisphaera_S33	1375	364	45.31	29.86	NA	NA	NA
15	Thermofilum_P1	1219	Desulfurococcaceae_S14	532	188	47.01	35.34	NA	NA	NA
16	Thermocrinis_P10	1423	Pyrobaculum_P11	1427	116	39.44	8.15	NA	NA	NA
17	Thermocrinis_P10	1423	Thermofilum_S19	2512	76	38.82	5.34	NA	NA	NA
18	Thermocrinis_P10	1423	Thermosphaera_P8	1287	86	39.15	6.68	NA	NA	NA
19	Thermocrinis_P10	1423	Thermodesulfobacterium_P9	997	285	46.91	28.59	NA	NA	NA
20	Thermocrinis_P10	1423	Thermofilum_P1	1219	84	39.5	6.89	NA	NA	NA
21	Thermocrinis_P10	1423	Desulfurococcaceae_P2	2131	100	40.79	7.03	NA	NA	NA
22	Thermocrinis_P10	1423	Desulfurococcaceae_P3	1385	122	38.97	8.81	NA	NA	NA
23	Thermocrinis_P10	1423	Thermofilum_P4	1784	88	38.88	6.18	NA	NA	NA
24	Thermocrinis_P10	1423	Fervidococcaceae_P5	878	63	40.46	7.18	NA	NA	NA
25	Thermocrinis_P10	1423	Desulfurococcaceae_P6	1236	70	41.7	5.66	NA	NA	NA
26	Thermocrinis_P10	1423	Desulfurococcaceae_P7	1008	77	39.26	7.64	NA	NA	NA
27	Thermocrinis_P10	1423	Verstraetearchaeota_S2	2300	159	38.74	11.17	NA	NA	NA
28	Thermocrinis_P10	1423	Desulfurococcaceae_S3	1269	76	38.83	5.99	NA	NA	NA
29	Thermocrinis_P10	1423	Thermofilum_S1	1340	106	39.67	7.91	NA	NA	NA
30	Thermocrinis_P10	1423	Thermofilum_S6	3251	111	38.66	7.8	NA	NA	NA
31	Thermocrinis_P10	1423	Caldipriscus_S7	1387	340	45.29	24.51	NA	NA	NA
32	Thermocrinis_P10	1423	Caldimicrobium_S4	1473	390	48.76	27.41	NA	NA	NA
33	Thermocrinis_P10	1423	Desulfurococcales_S9	1197	103	39.28	8.6	NA	NA	NA
34	Thermocrinis_P10	1423	Ignisphaera_S33	1375	114	40.91	8.29	NA	NA	NA
35	Thermocrinis_P10	1423	Desulfurococcaceae_S14	532	35	39.15	6.58	NA	NA	NA
36	Pyrobaculum_P11	1427	Thermofilum_S19	2512	252	46.45	17.66	NA	NA	NA
37	Pyrobaculum_P11	1427	Thermosphaera_P8	1287	266	44.56	20.67	NA	NA	NA
38	Pyrobaculum_P11	1427	Thermodesulfobacterium_P9	997	85	38.92	8.53	NA	NA	NA
39	Pyrobaculum_P11	1427	Thermofilum_P1	1219	311	46.35	25.51	NA	NA	NA
40	Pyrobaculum_P11	1427	Desulfurococcaceae_P2	2131	298	44.5	20.88	NA	NA	NA
41	Pyrobaculum_P11	1427	Desulfurococcaceae_P3	1385	369	45.51	26.64	NA	NA	NA
42	Pyrobaculum_P11	1427	Thermofilum_P4	1784	254	46.54	17.8	NA	NA	NA
43	Pyrobaculum_P11	1427	Fervidococcaceae_P5	878	219	44.86	24.94	NA	NA	NA
44	Pyrobaculum_P11	1427	Desulfurococcaceae_P6	1236	185	44.13	14.97	NA	NA	NA
45	Pyrobaculum_P11	1427	Desulfurococcaceae_P7	1008	248	44.33	24.6	NA	NA	NA
46	Pyrobaculum_P11	1427	Verstraetearchaeota_S2	2300	341	44.48	23.9	NA	NA	NA
47	Pyrobaculum_P11	1427	Desulfurococcaceae_S3	1269	188	43.98	14.81	NA	NA	NA
48	Pyrobaculum_P11	1427	Thermofilum_S1	1340	343	46.68	25.6	NA	NA	NA
49	Pyrobaculum_P11	1427	Thermofilum_S6	3251	339	44.69	23.76	NA	NA	NA
50	Pyrobaculum_P11	1427	Caldipriscus_S7	1387	96	39.85	6.92	NA	NA	NA
51	Pyrobaculum_P11	1427	Caldimicrobium_S4	1473	99	38.94	6.94	NA	NA	NA
52	Pyrobaculum_P11	1427	Desulfurococcales_S9	1197	339	44.66	28.32	NA	NA	NA
53	Pyrobaculum_P11	1427	Ignisphaera_S33	1375	352	44.59	25.6	NA	NA	NA
54	Pyrobaculum_P11	1427	Desulfurococcaceae_S14	532	171	46.1	32.14	NA	NA	NA
55	Desulfurococcales_P12	1537	Desulfurococcaceae_S28	1529	573	49.51	37.48	NA	NA	NA
56	Desulfurococcales_P12	1537	Thermocrinis_P10	1423	124	39	8.71	NA	NA	NA
57	Desulfurococcales_P12	1537	Pyrobaculum_P11	1427	382	44.77	26.77	NA	NA	NA
58	Desulfurococcales_P12	1537	Thermofilum_S19	2512	319	45.55	20.75	NA	NA	NA
59	Desulfurococcales_P12	1537	Thermosphaera_P8	1287	430	47	33.41	NA	NA	NA
60	Desulfurococcales_P12	1537	Thermodesulfobacterium_P9	997	95	38.81	9.53	NA	NA	NA
61	Desulfurococcales_P12	1537	Thermofilum_P1	1219	361	44.82	29.61	NA	NA	NA
62	Desulfurococcales_P12	1537	Desulfurococcaceae_P2	2131	486	50.22	31.62	NA	NA	NA
63	Desulfurococcales_P12	1537	Desulfurococcaceae_P3	1385	577	47.95	41.66	NA	NA	NA
64	Desulfurococcales_P12	1537	Thermofilum_P4	1784	327	45.23	21.28	NA	NA	NA
65	Desulfurococcales_P12	1537	Fervidococcaceae_P5	878	328	46.57	37.36	NA	NA	NA
66	Desulfurococcales_P12	1537	Desulfurococcaceae_P6	1236	326	48.81	26.38	NA	NA	NA
67	Desulfurococcales_P12	1537	Desulfurococcaceae_P7	1008	379	47.2	37.6	NA	NA	NA
68	Desulfurococcales_P12	1537	Verstraetearchaeota_S2	2300	479	45.67	31.16	NA	NA	NA
69	Desulfurococcales_P12	1537	Desulfurococcaceae_S3	1269	292	49.18	23.01	NA	NA	NA
70	Desulfurococcales_P12	1537	Thermofilum_S1	1340	396	45.14	29.55	NA	NA	NA
71	Desulfurococcales_P12	1537	Thermofilum_S6	3251	432	44.88	28.11	NA	NA	NA
72	Desulfurococcales_P12	1537	Caldipriscus_S7	1387	135	40.4	9.73	NA	NA	NA
73	Desulfurococcales_P12	1537	Caldimicrobium_S4	1473	106	39.53	7.2	NA	NA	NA
74	Desulfurococcales_P12	1537	Desulfurococcales_S9	1197	1004	98.9	83.88	98.53	288	453
75	Desulfurococcales_P12	1537	Ignisphaera_S33	1375	543	49.65	39.49	NA	NA	NA
76	Desulfurococcales_P12	1537	Desulfurococcaceae_S14	532	239	49.18	44.92	NA	NA	NA
77	Desulfurococcaceae_P2	2131	Desulfurococcaceae_P3	1385	427	47.76	30.83	NA	NA	NA
78	Desulfurococcaceae_P2	2131	Thermofilum_P4	1784	311	46.27	17.43	NA	NA	NA
79	Desulfurococcaceae_P2	2131	Fervidococcaceae_P5	878	280	47.25	31.89	NA	NA	NA
80	Desulfurococcaceae_P2	2131	Desulfurococcaceae_P6	1236	467	59.24	37.78	NA	NA	NA
81	Desulfurococcaceae_P2	2131	Desulfurococcaceae_P7	1008	367	48.77	36.41	NA	NA	NA
82	Desulfurococcaceae_P2	2131	Verstraetearchaeota_S2	2300	452	46.16	21.21	NA	NA	NA
83	Desulfurococcaceae_P2	2131	Desulfurococcaceae_S3	1269	298	50.61	23.48	NA	NA	NA
84	Desulfurococcaceae_P2	2131	Thermofilum_S1	1340	351	45.6	26.19	NA	NA	NA
85	Desulfurococcaceae_P2	2131	Thermofilum_S6	3251	435	46.5	20.41	NA	NA	NA
86	Desulfurococcaceae_P2	2131	Caldipriscus_S7	1387	87	38.17	6.27	NA	NA	NA
87	Desulfurococcaceae_P2	2131	Caldimicrobium_S4	1473	100	39.98	6.79	NA	NA	NA
88	Desulfurococcaceae_P2	2131	Desulfurococcales_S9	1197	422	49.6	35.25	NA	NA	NA
89	Desulfurococcaceae_P2	2131	Ignisphaera_S33	1375	956	98.95	69.53	98.83	246	452
90	Desulfurococcaceae_P2	2131	Desulfurococcaceae_S14	532	226	50.13	42.48	NA	NA	NA
91	Desulfurococcaceae_P3	1385	Thermofilum_P4	1784	301	45.73	21.73	NA	NA	NA
92	Desulfurococcaceae_P3	1385	Fervidococcaceae_P5	878	324	46.8	36.9	NA	NA	NA
93	Desulfurococcaceae_P3	1385	Desulfurococcaceae_P6	1236	288	46.35	23.3	NA	NA	NA
94	Desulfurococcaceae_P3	1385	Desulfurococcaceae_P7	1008	360	46.45	35.71	NA	NA	NA
95	Desulfurococcaceae_P3	1385	Verstraetearchaeota_S2	2300	436	44.68	31.48	NA	NA	NA
96	Desulfurococcaceae_P3	1385	Desulfurococcaceae_S3	1269	269	48.14	21.2	NA	NA	NA
97	Desulfurococcaceae_P3	1385	Thermofilum_S1	1340	400	45.59	29.85	NA	NA	NA
98	Desulfurococcaceae_P3	1385	Thermofilum_S6	3251	412	44.29	29.75	NA	NA	NA
99	Desulfurococcaceae_P3	1385	Caldipriscus_S7	1387	133	40.43	9.6	NA	NA	NA
100	Desulfurococcaceae_P3	1385	Caldimicrobium_S4	1473	99	39.36	7.15	NA	NA	NA
101	Desulfurococcaceae_P3	1385	Desulfurococcales_S9	1197	516	47.72	43.11	NA	NA	NA
102	Desulfurococcaceae_P3	1385	Ignisphaera_S33	1375	486	47.02	35.35	NA	NA	NA
103	Desulfurococcaceae_P4	1385	Desulfurococcaceae_S14	532	249	47.56	46.8	NA	NA	NA
104	Thermofilum_P4	1784	Fervidococcaceae_P5	878	212	45.38	24.15	NA	NA	NA
105	Thermofilum_P4	1784	Desulfurococcaceae_P6	1236	216	46.35	17.48	NA	NA	NA
106	Thermofilum_P4	1784	Desulfurococcaceae_P7	1008	238	46.08	23.61	NA	NA	NA
107	Thermofilum_P4	1784	Verstraetearchaeota_S2	2300	391	46.05	21.92	NA	NA	NA
108	Thermofilum_P4	1784	Desulfurococcaceae_S3	1269	178	46.31	14.03	NA	NA	NA
109	Thermofilum_P4	1784	Thermofilum_S1	1340	493	57.37	36.79	NA	NA	NA
110	Thermofilum_P4	1784	Thermofilum_S6	3251	672	62.17	37.67	88.48	86	378
111	Thermofilum_P4	1784	Caldipriscus_S7	1387	80	39.69	5.77	NA	NA	NA
112	Thermofilum_P4	1784	Caldimicrobium_S4	1473	71	39.17	4.82	NA	NA	NA
113	Thermofilum_P4	1784	Desulfurococcales_S9	1197	288	45.17	24.06	NA	NA	NA
114	Thermofilum_P4	1784	Ignisphaera_S33	1375	316	45.66	22.98	NA	NA	NA
115	Thermofilum_P4	1784	Desulfurococcaceae_S14	532	156	47.49	29.32	NA	NA	NA
116	Fervidococcaceae_P5	878	Desulfurococcaceae_P6	1236	185	46.41	21.07	NA	NA	NA
117	Fervidococcaceae_P5	878	Desulfurococcaceae_P7	1008	269	46.68	30.64	NA	NA	NA
118	Fervidococcaceae_P5	878	Verstraetearchaeota_S2	2300	289	45.18	32.92	NA	NA	NA
119	Fervidococcaceae_P5	878	Desulfurococcaceae_S3	1269	177	46.12	20.16	NA	NA	NA
120	Fervidococcaceae_P5	878	Thermofilum_S1	1340	276	45.24	31.44	NA	NA	NA
121	Fervidococcaceae_P5	878	Thermofilum_S6	3251	295	45.36	33.6	NA	NA	NA
122	Fervidococcaceae_P5	878	Caldipriscus_S7	1387	70	39.94	7.97	NA	NA	NA
123	Fervidococcaceae_P5	878	Caldimicrobium_S4	1473	66	39.84	7.52	NA	NA	NA
124	Fervidococcaceae_P5	878	Desulfurococcales_S9	1197	289	47.12	32.92	NA	NA	NA
125	Fervidococcaceae_P5	878	Ignisphaera_S33	1375	312	46.62	35.54	NA	NA	NA
126	Fervidococcaceae_P5	878	Desulfurococcaceae_S14	532	165	48.94	31.02	NA	NA	NA
127	Desulfurococcaceae_P6	1236	Desulfurococcaceae_P7	1008	238	47.92	23.61	NA	NA	NA
128	Desulfurococcaceae_P6	1236	Verstraetearchaeota_S2	2300	278	45.39	22.49	NA	NA	NA
129	Desulfurococcaceae_P6	1236	Desulfurococcaceae_S3	1269	200	50.94	16.18	NA	NA	NA
130	Desulfurococcaceae_P6	1236	Thermofilum_S1	1340	244	44.56	19.74	NA	NA	NA
131	Desulfurococcaceae_P6	1236	Thermofilum_S6	3251	279	44.94	22.57	NA	NA	NA
132	Desulfurococcaceae_P6	1236	Caldipriscus_S7	1387	62	39.65	5.02	NA	NA	NA
133	Desulfurococcaceae_P6	1236	Caldimicrobium_S4	1473	67	39.97	5.42	NA	NA	NA
134	Desulfurococcaceae_P6	1236	Desulfurococcales_S9	1197	283	48.09	23.64	NA	NA	NA
135	Desulfurococcaceae_P6	1236	Ignisphaera_S33	1375	499	58.76	40.37	NA	NA	NA
136	Desulfurococcaceae_P6	1236	Desulfurococcaceae_S14	532	152	49.6	28.57	NA	NA	NA
137	Desulfurococcaceae_P7	1008	Verstraetearchaeota_S2	2300	373	45.38	37	NA	NA	NA
138	Desulfurococcaceae_P7	1008	Desulfurococcaceae_S3	1269	235	48.95	23.31	NA	NA	NA
139	Desulfurococcaceae_P7	1008	Thermofilum_S1	1340	320	46.05	31.75	NA	NA	NA
140	Desulfurococcaceae_P7	1008	Thermofilum_S6	3251	330	45.86	32.74	NA	NA	NA
141	Desulfurococcaceae_P7	1008	Caldipriscus_S7	1387	79	40.61	7.84	NA	NA	NA
142	Desulfurococcaceae_P7	1008	Caldimicrobium_S4	1473	68	39.8	6.75	NA	NA	NA
143	Desulfurococcaceae_P7	1008	Desulfurococcales_S9	1197	342	47.22	33.93	NA	NA	NA
144	Desulfurococcaceae_P7	1008	Ignisphaera_S33	1375	418	48.34	41.47	NA	NA	NA
145	Desulfurococcaceae_P7	1008	Desulfurococcaceae_S14	532	319	84.21	59.96	81.48	77	241
146	Thermosphaera_P8	1287	Thermodesulfobacterium_P9	997	71	39.38	7.12	NA	NA	NA
147	Thermosphaera_P8	1287	Thermofilum_P1	1219	324	46.07	26.58	NA	NA	NA
148	Thermosphaera_P8	1287	Desulfurococcaceae_P2	2131	460	49.92	35.74	NA	NA	NA
149	Thermosphaera_P8	1287	Desulfurococcaceae_P3	1385	410	47.04	31.86	NA	NA	NA
150	Thermosphaera_P8	1287	Thermofilum_P4	1784	273	46.56	21.21	NA	NA	NA
151	Thermosphaera_P8	1287	Fervidococcaceae_P5	878	297	46.86	33.83	NA	NA	NA
152	Thermosphaera_P8	1287	Desulfurococcaceae_P6	1236	290	49.05	23.46	NA	NA	NA
153	Thermosphaera_P8	1287	Desulfurococcaceae_P7	1008	584	61.87	57.94	NA	NA	NA
154	Thermosphaera_P8	1287	Verstraetearchaeota_S2	2300	417	45.53	32.4	NA	NA	NA
155	Thermosphaera_P8	1287	Desulfurococcaceae_S3	1269	274	48.87	21.59	NA	NA	NA
156	Thermosphaera_P8	1287	Thermofilum_S1	1340	358	45.96	27.82	NA	NA	NA
157	Thermosphaera_P8	1287	Thermofilum_S6	3251	396	46.14	30.77	NA	NA	NA
158	Thermosphaera_P8	1287	Caldipriscus_S7	1387	82	39.98	6.37	NA	NA	NA
159	Thermosphaera_P8	1287	Caldimicrobium_S4	1473	75	40.32	5.83	NA	NA	NA
160	Thermosphaera_P8	1287	Desulfurococcales_S9	1197	387	47.36	32.33	NA	NA	NA
161	Thermosphaera_P8	1287	Ignisphaera_S33	1375	504	49.04	39.16	NA	NA	NA
162	Thermosphaera_P8	1287	Desulfurococcaceae_S14	532	337	61.81	63.35	NA	NA	NA
163	Thermodesulfobacterium_P9	997	Thermofilum_P1	1219	72	39.81	7.22	NA	NA	NA
164	Thermodesulfobacterium_P9	997	Desulfurococcaceae_P2	2131	84	40.4	8.43	NA	NA	NA
165	Thermodesulfobacterium_P9	997	Desulfurococcaceae_P3	1385	88	39.67	8.83	NA	NA	NA
166	Thermodesulfobacterium_P9	997	Thermofilum_P4	1784	70	38.78	7.02	NA	NA	NA
167	Thermodesulfobacterium_P9	997	Fervidococcaceae_P5	878	58	40.01	6.61	NA	NA	NA
168	Thermodesulfobacterium_P9	997	Desulfurococcaceae_P6	1236	56	39.18	5.62	NA	NA	NA
169	Thermodesulfobacterium_P9	997	Desulfurococcaceae_P7	1008	61	39.29	6.12	NA	NA	NA
170	Thermodesulfobacterium_P9	997	Verstraetearchaeota_S2	2300	114	39.41	11.43	NA	NA	NA
171	Thermodesulfobacterium_P9	997	Desulfurococcaceae_S3	1269	53	40	5.32	NA	NA	NA
172	Thermodesulfobacterium_P9	997	Thermofilum_S1	1340	81	39.35	8.12	NA	NA	NA
173	Thermodesulfobacterium_P9	997	Thermofilum_S6	3251	84	40.47	8.43	NA	NA	NA
174	Thermodesulfobacterium_P9	997	Caldipriscus_S7	1387	175	45.72	17.55	NA	NA	NA
175	Thermodesulfobacterium_P9	997	Caldimicrobium_S4	1473	581	98.05	58.27	97.12	176	234
176	Thermodesulfobacterium_P9	997	Desulfurococcales_S9	1197	82	38.7	8.22	NA	NA	NA
177	Thermodesulfobacterium_P9	997	Ignisphaera_S33	1375	101	39.81	10.13	NA	NA	NA
178	Thermodesulfobacterium_P9	997	Desulfurococcaceae_S14	532	28	40.36	5.26	NA	NA	NA
179	Thermofilum_S1	1340	Thermofilum_S6	3251	839	59.17	62.61	NA	NA	NA
180	Thermofilum_S1	1340	Caldipriscus_S7	1387	102	40.13	7.61	NA	NA	NA
181	Thermofilum_S1	1340	Caldimicrobium_S4	1473	102	38.92	7.61	NA	NA	NA
182	Thermofilum_S1	1340	Desulfurococcales_S9	1197	357	45.25	29.82	NA	NA	NA
183	Thermofilum_S1	1340	Ignisphaera_S33	1375	398	45.3	29.7	NA	NA	NA
184	Thermofilum_S1	1340	Desulfurococcaceae_S14	532	207	46.78	38.91	NA	NA	NA
185	Thermoproteaceae_S10	1799	Desulfurococcaceae_S34	452	145	45.38	32.08	NA	NA	NA
186	Thermoproteaceae_S10	1799	Desulfurococcaceae_S29	1464	402	44.87	27.46	NA	NA	NA
187	Thermoproteaceae_S10	1799	Desulfurococcaceae_S21	1549	393	44.09	25.37	NA	NA	NA
188	Thermoproteaceae_S10	1799	Fervidococcaceae_S20	1403	374	43.78	26.66	NA	NA	NA
189	Thermoproteaceae_S10	1799	Desulfurococcaceae_S23	2017	444	44.45	24.68	NA	NA	NA
190	Thermoproteaceae_S10	1799	Korarchaeum_S22	1491	388	42.43	26.02	NA	NA	NA
191	Thermoproteaceae_S10	1799	Desulfurococcaceae_S25	923	326	44.27	35.32	NA	NA	NA
192	Thermoproteaceae_S10	1799	Pyrobaculum_S24	1126	610	67.26	54.17	NA	NA	NA
193	Thermoproteaceae_S10	1799	Archaeoglobus_S27	1535	379	41.83	24.69	NA	NA	NA
194	Thermoproteaceae_S10	1799	Desulfurococcaceae_S26	1408	394	44.24	27.98	NA	NA	NA
195	Thermoproteaceae_S10	1799	Desulfurococcales_P12	1537	390	44.34	25.37	NA	NA	NA
196	Thermoproteaceae_S10	1799	Desulfurococcaceae_S28	1529	428	44.26	27.99	NA	NA	NA
197	Thermoproteaceae_S10	1799	Thermocrinis_P10	1423	131	39.44	9.21	NA	NA	NA
198	Thermoproteaceae_S10	1799	Pyrobaculum_P11	1427	742	67.52	52	NA	NA	NA
199	Thermoproteaceae_S10	1799	Thermofilum_S19	2512	317	46.64	17.62	NA	NA	NA
200	Thermoproteaceae_S10	1799	Thermosphaera_P8	1287	310	44.31	24.09	NA	NA	NA
201	Thermoproteaceae_S10	1799	Thermodesulfobacterium_P9	997	108	39.08	10.83	NA	NA	NA
202	Thermoproteaceae_S10	1799	Thermofilum_P1	1219	347	45.91	28.47	NA	NA	NA
203	Thermoproteaceae_S10	1799	Desulfurococcaceae_P2	2131	375	44.84	20.84	NA	NA	NA
204	Thermoproteaceae_S10	1799	Desulfurococcaceae_P3	1385	392	45.12	28.3	NA	NA	NA
205	Thermoproteaceae_S10	1799	Thermofilum_P4	1784	304	46.91	17.04	NA	NA	NA
206	Thermoproteaceae_S10	1799	Fervidococcaceae_P5	878	250	43.72	28.47	NA	NA	NA
207	Thermoproteaceae_S10	1799	Desulfurococcaceae_P6	1236	222	43.66	17.96	NA	NA	NA
208	Thermoproteaceae_S10	1799	Desulfurococcaceae_P7	1008	281	44.32	27.88	NA	NA	NA
209	Thermoproteaceae_S10	1799	Verstraetearchaeota_S2	2300	394	43.8	21.9	NA	NA	NA
210	Thermoproteaceae_S10	1799	Desulfurococcaceae_S3	1269	231	44.83	18.2	NA	NA	NA
211	Thermoproteaceae_S10	1799	Thermofilum_S1	1340	390	46.1	29.1	NA	NA	NA
212	Thermoproteaceae_S10	1799	Thermofilum_S6	3251	409	44.33	22.73	NA	NA	NA
213	Thermoproteaceae_S10	1799	Caldipriscus_S7	1387	106	38.37	7.64	NA	NA	NA
214	Thermoproteaceae_S10	1799	Caldimicrobium_S4	1473	129	39.23	8.76	NA	NA	NA
215	Thermoproteaceae_S10	1799	Desulfurococcales_S9	1197	356	44.23	29.74	NA	NA	NA
216	Thermoproteaceae_S10	1799	Ignisphaera_S33	1375	401	44.49	29.16	NA	NA	NA
217	Thermoproteaceae_S10	1799	Desulfurococcaceae_S14	532	200	44.78	37.59	NA	NA	NA
218	Desulfurococcaceae_S11	1326	Desulfurococcaceae_S12	623	305	50.77	48.96	NA	NA	NA
219	Desulfurococcaceae_S11	1326	Thermofilum_S13	1692	291	45.6	21.95	NA	NA	NA
220	Desulfurococcaceae_S11	1326	Pyrobaculum_S18	1142	226	45.03	19.79	NA	NA	NA
221	Desulfurococcaceae_S11	1326	Verstraetearchaeota_S30	1247	391	45.86	31.36	NA	NA	NA
222	Desulfurococcaceae_S11	1326	Verstraetearchaeota_S31	1324	386	44.49	29.15	NA	NA	NA
223	Desulfurococcaceae_S11	1326	Thermoproteaceae_S10	1799	373	44.88	28.13	NA	NA	NA
224	Desulfurococcaceae_S11	1326	Desulfurococcaceae_S34	452	211	49.07	46.68	NA	NA	NA
225	Desulfurococcaceae_S11	1326	Desulfurococcaceae_S29	1464	488	47.63	36.8	NA	NA	NA
226	Desulfurococcaceae_S11	1326	Desulfurococcaceae_S21	1549	618	49.93	46.61	NA	NA	NA
227	Desulfurococcaceae_S11	1326	Fervidococcaceae_S20	1403	488	48.09	36.8	NA	NA	NA
228	Desulfurococcaceae_S11	1326	Desulfurococcaceae_S23	2017	627	50.71	47.29	NA	NA	NA
229	Desulfurococcaceae_S11	1326	Korarchaeum_S22	1491	411	43.61	31	NA	NA	NA
230	Desulfurococcaceae_S11	1326	Desulfurococcaceae_S25	923	441	49.35	47.78	NA	NA	NA
231	Desulfurococcaceae_S11	1326	Pyrobaculum_S24	1126	252	44.79	22.38	NA	NA	NA
232	Desulfurococcaceae_S11	1326	Archaeoglobus_S27	1535	346	43.05	26.09	NA	NA	NA
233	Desulfurococcaceae_S11	1326	Desulfurococcaceae_S26	1408	725	53.56	54.68	NA	NA	NA
234	Desulfurococcaceae_S11	1326	Desulfurococcales_P12	1537	535	49.48	40.35	NA	NA	NA
235	Desulfurococcaceae_S11	1326	Desulfurococcaceae_S28	1529	674	53.06	50.83	NA	NA	NA
236	Desulfurococcaceae_S11	1326	Thermocrinis_P10	1423	106	39.79	7.99	NA	NA	NA
237	Desulfurococcaceae_S11	1326	Pyrobaculum_P11	1427	318	45.31	23.98	NA	NA	NA
238	Desulfurococcaceae_S11	1326	Thermofilum_S19	2512	297	47.14	22.4	NA	NA	NA
239	Desulfurococcaceae_S11	1326	Thermosphaera_P8	1287	477	49.2	37.06	NA	NA	NA
240	Desulfurococcaceae_S11	1326	Thermodesulfobacterium_P9	997	90	39.92	9.03	NA	NA	NA
241	Desulfurococcaceae_S11	1326	Thermofilum_P1	1219	352	46.57	28.88	NA	NA	NA
242	Desulfurococcaceae_S11	1326	Desulfurococcaceae_P2	2131	481	52.19	36.27	NA	NA	NA
243	Desulfurococcaceae_S11	1326	Desulfurococcaceae_P3	1385	466	47.8	35.14	NA	NA	NA
244	Desulfurococcaceae_S11	1326	Thermofilum_P4	1784	285	47.52	21.49	NA	NA	NA
245	Desulfurococcaceae_S11	1326	Fervidococcaceae_P5	878	316	47.03	35.99	NA	NA	NA
246	Desulfurococcaceae_S11	1326	Desulfurococcaceae_P6	1236	333	50.11	26.94	NA	NA	NA
247	Desulfurococcaceae_S11	1326	Desulfurococcaceae_P7	1008	412	49.27	40.87	NA	NA	NA
248	Desulfurococcaceae_S11	1326	Verstraetearchaeota_S2	2300	484	45.94	36.5	NA	NA	NA
249	Desulfurococcaceae_S11	1326	Desulfurococcaceae_S3	1269	518	90.42	40.82	87.95	132	381
250	Desulfurococcaceae_S11	1326	Thermofilum_S1	1340	386	47.02	29.11	NA	NA	NA
251	Desulfurococcaceae_S11	1326	Thermofilum_S6	3251	400	46.03	30.17	NA	NA	NA
252	Desulfurococcaceae_S11	1326	Caldipriscus_S7	1387	116	40.96	8.75	NA	NA	NA
253	Desulfurococcaceae_S11	1326	Caldimicrobium_S4	1473	104	40.32	7.84	NA	NA	NA
254	Desulfurococcaceae_S11	1326	Desulfurococcales_S9	1197	480	48.73	40.1	NA	NA	NA
255	Desulfurococcaceae_S11	1326	Ignisphaera_S33	1375	559	51.15	42.16	NA	NA	NA
256	Desulfurococcaceae_S11	1326	Desulfurococcaceae_S14	532	256	50.32	48.12	NA	NA	NA
257	Desulfurococcaceae_S12	623	Thermofilum_S13	1692	152	45.97	24.4	NA	NA	NA
258	Desulfurococcaceae_S12	623	Pyrobaculum_S18	1142	119	45.57	19.1	NA	NA	NA
259	Desulfurococcaceae_S12	623	Verstraetearchaeota_S30	1247	210	45.65	33.71	NA	NA	NA
260	Desulfurococcaceae_S12	623	Verstraetearchaeota_S31	1324	205	45.28	32.91	NA	NA	NA
261	Desulfurococcaceae_S12	623	Thermoproteaceae_S10	1799	208	44.85	33.39	NA	NA	NA
262	Desulfurococcaceae_S12	623	Desulfurococcaceae_S34	452	149	63.89	32.96	NA	NA	NA
263	Desulfurococcaceae_S12	623	Desulfurococcaceae_S29	1464	261	47.64	41.89	NA	NA	NA
264	Desulfurococcaceae_S12	623	Desulfurococcaceae_S21	1549	476	73.52	76.4	NA	NA	NA
265	Desulfurococcaceae_S12	623	Fervidococcaceae_S20	1403	270	47.47	43.34	NA	NA	NA
266	Desulfurococcaceae_S12	623	Desulfurococcaceae_S23	2017	310	48.97	49.76	NA	NA	NA
267	Desulfurococcaceae_S12	623	Korarchaeum_S22	1491	218	43.79	34.99	NA	NA	NA
268	Desulfurococcaceae_S12	623	Desulfurococcaceae_S25	923	399	76.64	64.04	78.37	44	153
269	Desulfurococcaceae_S12	623	Pyrobaculum_S24	1126	140	44.96	22.47	NA	NA	NA
270	Desulfurococcaceae_S12	623	Archaeoglobus_S27	1535	191	42.88	30.66	NA	NA	NA
271	Desulfurococcaceae_S12	623	Desulfurococcaceae_S26	1408	310	48.97	49.76	NA	NA	NA
272	Desulfurococcaceae_S12	623	Desulfurococcales_P12	1537	250	48.47	40.13	NA	NA	NA
273	Desulfurococcaceae_S12	623	Desulfurococcaceae_S28	1529	275	47.71	44.14	NA	NA	NA
274	Desulfurococcaceae_S12	623	Thermocrinis_P10	1423	62	38.68	9.95	NA	NA	NA
275	Desulfurococcaceae_S12	623	Pyrobaculum_P11	1427	181	45.44	29.05	NA	NA	NA
276	Desulfurococcaceae_S12	623	Thermofilum_S19	2512	169	45.79	27.13	NA	NA	NA
277	Desulfurococcaceae_S12	623	Thermosphaera_P8	1287	360	62.45	57.78	NA	NA	NA
278	Desulfurococcaceae_S12	623	Thermodesulfobacterium_P9	997	38	37.6	6.1	NA	NA	NA
279	Desulfurococcaceae_S12	623	Thermofilum_P1	1219	200	46.26	32.1	NA	NA	NA
280	Desulfurococcaceae_S12	623	Desulfurococcaceae_P2	2131	255	49.14	40.93	NA	NA	NA
281	Desulfurococcaceae_S12	623	Desulfurococcaceae_P3	1385	246	47.79	39.49	NA	NA	NA
282	Desulfurococcaceae_S12	623	Thermofilum_P4	1784	175	45.93	28.09	NA	NA	NA
283	Desulfurococcaceae_S12	623	Fervidococcaceae_P5	878	182	47.09	29.21	NA	NA	NA
284	Desulfurococcaceae_S12	623	Desulfurococcaceae_P6	1236	163	47.67	26.16	NA	NA	NA
285	Desulfurococcaceae_S12	623	Desulfurococcaceae_P7	1008	374	76.66	60.03	78.68	45	153
286	Desulfurococcaceae_S12	623	Verstraetearchaeota_S2	2300	251	45.62	40.29	NA	NA	NA
287	Desulfurococcaceae_S12	623	Desulfurococcaceae_S3	1269	163	51.23	26.16	NA	NA	NA
288	Desulfurococcaceae_S12	623	Thermofilum_S1	1340	215	46.4	34.51	NA	NA	NA
289	Desulfurococcaceae_S12	623	Thermofilum_S6	3251	221	45.82	35.47	NA	NA	NA
290	Desulfurococcaceae_S12	623	Caldipriscus_S7	1387	62	39.62	9.95	NA	NA	NA
291	Desulfurococcaceae_S12	623	Caldimicrobium_S4	1473	44	37.83	7.06	NA	NA	NA
292	Desulfurococcaceae_S12	623	Desulfurococcales_S9	1197	235	48.39	37.72	NA	NA	NA
293	Desulfurococcaceae_S12	623	Ignisphaera_S33	1375	299	49.47	47.99	NA	NA	NA
294	Desulfurococcaceae_S12	623	Desulfurococcaceae_S14	532	193	75.84	36.28	NA	NA	NA
295	Thermofilum_S13	1692	Pyrobaculum_S18	1142	180	44.01	15.76	NA	NA	NA
296	Thermofilum_S13	1692	Verstraetearchaeota_S30	1247	299	46.2	23.98	NA	NA	NA
297	Thermofilum_S13	1692	Verstraetearchaeota_S31	1324	303	44.74	22.89	NA	NA	NA
298	Thermofilum_S13	1692	Thermoproteaceae_S10	1799	277	43.95	16.37	NA	NA	NA
299	Thermofilum_S13	1692	Desulfurococcaceae_S34	452	121	45.88	26.77	NA	NA	NA
300	Thermofilum_S13	1692	Desulfurococcaceae_S29	1464	308	45.18	21.04	NA	NA	NA
301	Thermofilum_S13	1692	Desulfurococcaceae_S21	1549	343	45.36	22.14	NA	NA	NA
302	Thermofilum_S13	1692	Fervidococcaceae_S20	1403	310	46.17	22.1	NA	NA	NA
303	Thermofilum_S13	1692	Desulfurococcaceae_S23	2017	367	45.58	21.69	NA	NA	NA
304	Thermofilum_S13	1692	Korarchaeum_S22	1491	353	45.38	23.68	NA	NA	NA
305	Thermofilum_S13	1692	Desulfurococcaceae_S25	923	232	45.87	25.14	NA	NA	NA
306	Thermofilum_S13	1692	Pyrobaculum_S24	1126	195	45.15	17.32	NA	NA	NA
307	Thermofilum_S13	1692	Archaeoglobus_S27	1535	255	43.01	16.61	NA	NA	NA
308	Thermofilum_S13	1692	Desulfurococcaceae_S26	1408	347	46.37	24.64	NA	NA	NA
309	Thermofilum_S13	1692	Desulfurococcales_P12	1537	316	45.3	20.56	NA	NA	NA
310	Thermofilum_S13	1692	Desulfurococcaceae_S28	1529	321	45.85	20.99	NA	NA	NA
311	Thermofilum_S13	1692	Thermocrinis_P10	1423	87	38.16	6.11	NA	NA	NA
312	Thermofilum_S13	1692	Pyrobaculum_P11	1427	253	45.23	17.73	NA	NA	NA
313	Thermofilum_S13	1692	Thermofilum_S19	2512	417	53.78	24.65	NA	NA	NA
314	Thermofilum_S13	1692	Thermosphaera_P8	1287	292	45.72	22.69	NA	NA	NA
315	Thermofilum_S13	1692	Thermodesulfobacterium_P9	997	73	39.29	7.32	NA	NA	NA
316	Thermofilum_S13	1692	Thermofilum_P1	1219	573	59.51	47.01	NA	NA	NA
317	Thermofilum_S13	1692	Desulfurococcaceae_P2	2131	279	45.88	16.49	NA	NA	NA
318	Thermofilum_S13	1692	Desulfurococcaceae_P3	1385	286	45.15	20.65	NA	NA	NA
319	Thermofilum_S13	1692	Thermofilum_P4	1784	406	53.95	24	NA	NA	NA
320	Thermofilum_S13	1692	Fervidococcaceae_P5	878	198	46.8	22.55	NA	NA	NA
321	Thermofilum_S13	1692	Desulfurococcaceae_P6	1236	197	43.8	15.94	NA	NA	NA
322	Thermofilum_S13	1692	Desulfurococcaceae_P7	1008	217	45.36	21.53	NA	NA	NA
323	Thermofilum_S13	1692	Verstraetearchaeota_S2	2300	386	47.51	22.81	NA	NA	NA
324	Thermofilum_S13	1692	Desulfurococcaceae_S3	1269	169	45.82	13.32	NA	NA	NA
325	Thermofilum_S13	1692	Thermofilum_S1	1340	644	58.7	48.06	NA	NA	NA
326	Thermofilum_S13	1692	Thermofilum_S6	3251	801	74.22	47.34	81.07	94	388
327	Thermofilum_S13	1692	Caldipriscus_S7	1387	85	40.3	6.13	NA	NA	NA
328	Thermofilum_S13	1692	Caldimicrobium_S4	1473	95	39.23	6.45	NA	NA	NA
329	Thermofilum_S13	1692	Desulfurococcales_S9	1197	266	45.34	22.22	NA	NA	NA
330	Thermofilum_S13	1692	Ignisphaera_S33	1375	302	45.35	21.96	NA	NA	NA
331	Thermofilum_S13	1692	Desulfurococcaceae_S14	532	146	46.3	27.44	NA	NA	NA
332	Thermosphaera_S15	911	Aenigmatarchaeota_S16	734	77	42.65	10.49	NA	NA	NA
333	Thermosphaera_S15	911	Armatimonadetes_S17	2489	52	40.33	5.71	NA	NA	NA
334	Thermosphaera_S15	911	Desulfurococcaceae_S36	375	119	60.8	31.73	NA	NA	NA
335	Thermosphaera_S15	911	Desulfurococcaceae_S11	1326	222	49.37	24.37	NA	NA	NA
336	Thermosphaera_S15	911	Desulfurococcaceae_S12	623	150	59.25	24.08	NA	NA	NA
337	Thermosphaera_S15	911	Thermofilum_S13	1692	136	46.22	14.93	NA	NA	NA
338	Thermosphaera_S15	911	Pyrobaculum_S18	1142	92	45.25	10.1	NA	NA	NA
339	Thermosphaera_S15	911	Verstraetearchaeota_S30	1247	160	46.12	17.56	NA	NA	NA
340	Thermosphaera_S15	911	Verstraetearchaeota_S31	1324	178	45.76	19.54	NA	NA	NA
341	Thermosphaera_S15	911	Thermoproteaceae_S10	1799	157	44.18	17.23	NA	NA	NA
342	Thermosphaera_S15	911	Desulfurococcaceae_S34	452	122	57.61	26.99	NA	NA	NA
343	Thermosphaera_S15	911	Desulfurococcaceae_S29	1464	186	48.83	20.42	NA	NA	NA
344	Thermosphaera_S15	911	Desulfurococcaceae_S21	1549	309	57.7	33.92	NA	NA	NA
345	Thermosphaera_S15	911	Fervidococcaceae_S20	1403	225	50.02	24.7	NA	NA	NA
346	Thermosphaera_S15	911	Desulfurococcaceae_S23	2017	245	48.65	26.89	NA	NA	NA
347	Thermosphaera_S15	911	Korarchaeum_S22	1491	165	44.82	18.11	NA	NA	NA
348	Thermosphaera_S15	911	Desulfurococcaceae_S25	923	242	58.23	26.56	NA	NA	NA
349	Thermosphaera_S15	911	Pyrobaculum_S24	1126	111	44.9	12.18	NA	NA	NA
350	Thermosphaera_S15	911	Archaeoglobus_S27	1535	161	44.29	17.67	NA	NA	NA
351	Thermosphaera_S15	911	Desulfurococcaceae_S26	1408	249	51.67	27.33	NA	NA	NA
352	Thermosphaera_S15	911	Desulfurococcales_P12	1537	208	49.6	22.83	NA	NA	NA
353	Thermosphaera_S15	911	Desulfurococcaceae_S28	1529	216	50.39	23.71	NA	NA	NA
354	Thermosphaera_S15	911	Thermocrinis_P10	1423	47	38.91	5.16	NA	NA	NA
355	Thermosphaera_S15	911	Pyrobaculum_P11	1427	135	45.92	14.82	NA	NA	NA
356	Thermosphaera_S15	911	Thermofilum_S19	2512	151	47.99	16.58	NA	NA	NA
357	Thermosphaera_S15	911	Thermosphaera_P8	1287	252	58.53	27.66	NA	NA	NA
358	Thermosphaera_S15	911	Thermodesulfobacterium_P9	997	33	39.04	3.62	NA	NA	NA
359	Thermosphaera_S15	911	Thermofilum_P1	1219	167	49.73	18.33	NA	NA	NA
360	Thermosphaera_S15	911	Desulfurococcaceae_P2	2131	200	49.79	21.95	NA	NA	NA
361	Thermosphaera_S15	911	Desulfurococcaceae_P3	1385	194	48.71	21.3	NA	NA	NA
362	Thermosphaera_S15	911	Thermofilum_P4	1784	132	46.93	14.49	NA	NA	NA
363	Thermosphaera_S15	911	Fervidococcaceae_P5	878	151	49.72	17.2	NA	NA	NA
364	Thermosphaera_S15	911	Desulfurococcaceae_P6	1236	133	47.49	14.6	NA	NA	NA
365	Thermosphaera_S15	911	Desulfurococcaceae_P7	1008	214	57.52	23.49	NA	NA	NA
366	Thermosphaera_S15	911	Verstraetearchaeota_S2	2300	207	46.05	22.72	NA	NA	NA
367	Thermosphaera_S15	911	Desulfurococcaceae_S3	1269	153	50.03	16.79	NA	NA	NA
368	Thermosphaera_S15	911	Thermofilum_S1	1340	178	47.32	19.54	NA	NA	NA
369	Thermosphaera_S15	911	Thermofilum_S6	3251	197	46.82	21.62	NA	NA	NA
370	Thermosphaera_S15	911	Caldipriscus_S7	1387	40	40.29	4.39	NA	NA	NA
371	Thermosphaera_S15	911	Caldimicrobium_S4	1473	35	41.63	3.84	NA	NA	NA
372	Thermosphaera_S15	911	Desulfurococcales_S9	1197	189	49.31	20.75	NA	NA	NA
373	Thermosphaera_S15	911	Ignisphaera_S33	1375	204	50.68	22.39	NA	NA	NA
374	Thermosphaera_S15	911	Desulfurococcaceae_S14	532	144	59.54	27.07	NA	NA	NA
375	Aenigmatarchaeota_S16	734	Armatimonadetes_S17	2489	47	38.02	6.4	NA	NA	NA
376	Aenigmatarchaeota_S16	734	Desulfurococcaceae_S36	375	68	44.37	18.13	NA	NA	NA
377	Aenigmatarchaeota_S16	734	Desulfurococcaceae_S11	1326	144	44.01	19.62	NA	NA	NA
378	Aenigmatarchaeota_S16	734	Desulfurococcaceae_S12	623	93	42.19	14.93	NA	NA	NA
379	Aenigmatarchaeota_S16	734	Thermofilum_S13	1692	126	44.06	17.17	NA	NA	NA
380	Aenigmatarchaeota_S16	734	Pyrobaculum_S18	1142	94	41.23	12.81	NA	NA	NA
381	Aenigmatarchaeota_S16	734	Verstraetearchaeota_S30	1247	175	43.7	23.84	NA	NA	NA
382	Aenigmatarchaeota_S16	734	Verstraetearchaeota_S31	1324	206	44.99	28.07	NA	NA	NA
383	Aenigmatarchaeota_S16	734	Thermoproteaceae_S10	1799	165	41.62	22.48	NA	NA	NA
384	Aenigmatarchaeota_S16	734	Desulfurococcaceae_S34	452	81	44.28	17.92	NA	NA	NA
385	Aenigmatarchaeota_S16	734	Desulfurococcaceae_S29	1464	148	42.31	20.16	NA	NA	NA
386	Aenigmatarchaeota_S16	734	Desulfurococcaceae_S21	1549	184	42.45	25.07	NA	NA	NA
387	Aenigmatarchaeota_S16	734	Fervidococcaceae_S20	1403	175	43	23.84	NA	NA	NA
388	Aenigmatarchaeota_S16	734	Desulfurococcaceae_S23	2017	177	43.02	24.11	NA	NA	NA
389	Aenigmatarchaeota_S16	734	Korarchaeum_S22	1491	187	42.64	25.48	NA	NA	NA
390	Aenigmatarchaeota_S16	734	Desulfurococcaceae_S25	923	158	42.1	21.53	NA	NA	NA
391	Aenigmatarchaeota_S16	734	Pyrobaculum_S24	1126	106	41.3	14.44	NA	NA	NA
392	Aenigmatarchaeota_S16	734	Archaeoglobus_S27	1535	195	44.32	26.57	NA	NA	NA
393	Aenigmatarchaeota_S16	734	Desulfurococcaceae_S26	1408	178	42.51	24.25	NA	NA	NA
394	Aenigmatarchaeota_S16	734	Desulfurococcales_P12	1537	166	42.67	22.62	NA	NA	NA
395	Aenigmatarchaeota_S16	734	Desulfurococcaceae_S28	1529	169	43.05	23.02	NA	NA	NA
396	Aenigmatarchaeota_S16	734	Thermocrinis_P10	1423	41	40.27	5.59	NA	NA	NA
397	Aenigmatarchaeota_S16	734	Pyrobaculum_P11	1427	139	41.43	18.94	NA	NA	NA
398	Aenigmatarchaeota_S16	734	Thermofilum_S19	2512	141	42.66	19.21	NA	NA	NA
399	Aenigmatarchaeota_S16	734	Thermosphaera_P8	1287	155	43.07	21.12	NA	NA	NA
400	Aenigmatarchaeota_S16	734	Thermodesulfobacterium_P9	997	29	41.48	3.95	NA	NA	NA
401	Aenigmatarchaeota_S16	734	Thermofilum_P1	1219	159	43.18	21.66	NA	NA	NA
402	Aenigmatarchaeota_S16	734	Desulfurococcaceae_P2	2131	151	43.11	20.57	NA	NA	NA
403	Aenigmatarchaeota_S16	734	Desulfurococcaceae_P3	1385	145	42.53	19.75	NA	NA	NA
404	Aenigmatarchaeota_S16	734	Thermofilum_P4	1784	134	42.84	18.26	NA	NA	NA
405	Aenigmatarchaeota_S16	734	Fervidococcaceae_P5	878	113	43.46	15.4	NA	NA	NA
406	Aenigmatarchaeota_S16	734	Desulfurococcaceae_P6	1236	85	43.34	11.58	NA	NA	NA
407	Aenigmatarchaeota_S16	734	Desulfurococcaceae_P7	1008	139	42.36	18.94	NA	NA	NA
408	Aenigmatarchaeota_S16	734	Verstraetearchaeota_S2	2300	202	44.86	27.52	NA	NA	NA
409	Aenigmatarchaeota_S16	734	Desulfurococcaceae_S3	1269	94	42.48	12.81	NA	NA	NA
410	Aenigmatarchaeota_S16	734	Thermofilum_S1	1340	174	43.28	23.71	NA	NA	NA
411	Aenigmatarchaeota_S16	734	Thermofilum_S6	3251	196	42.39	26.7	NA	NA	NA
412	Aenigmatarchaeota_S16	734	Caldipriscus_S7	1387	40	38.73	5.45	NA	NA	NA
413	Aenigmatarchaeota_S16	734	Caldimicrobium_S4	1473	41	41.54	5.59	NA	NA	NA
414	Aenigmatarchaeota_S16	734	Desulfurococcales_S9	1197	153	42.1	20.84	NA	NA	NA
415	Aenigmatarchaeota_S16	734	Ignisphaera_S33	1375	176	42.14	23.98	NA	NA	NA
416	Aenigmatarchaeota_S16	734	Desulfurococcaceae_S14	532	104	43.21	19.55	NA	NA	NA
417	Armatimonadetes_S17	2489	Desulfurococcaceae_S36	375	40	39.7	10.67	NA	NA	NA
418	Armatimonadetes_S17	2489	Desulfurococcaceae_S11	1326	158	40.18	11.92	NA	NA	NA
419	Armatimonadetes_S17	2489	Desulfurococcaceae_S12	623	83	40.26	13.32	NA	NA	NA
420	Armatimonadetes_S17	2489	Thermofilum_S13	1692	128	39.19	7.57	NA	NA	NA
421	Armatimonadetes_S17	2489	Pyrobaculum_S18	1142	97	39.28	8.49	NA	NA	NA
422	Armatimonadetes_S17	2489	Verstraetearchaeota_S30	1247	146	41.63	11.71	NA	NA	NA
423	Armatimonadetes_S17	2489	Verstraetearchaeota_S31	1324	151	40.94	11.4	NA	NA	NA
424	Armatimonadetes_S17	2489	Thermoproteaceae_S10	1799	153	39.65	8.5	NA	NA	NA
425	Armatimonadetes_S17	2489	Desulfurococcaceae_S34	452	48	40.41	10.62	NA	NA	NA
426	Armatimonadetes_S17	2489	Desulfurococcaceae_S29	1464	163	39.26	11.13	NA	NA	NA
427	Armatimonadetes_S17	2489	Desulfurococcaceae_S21	1549	141	39.78	9.1	NA	NA	NA
428	Armatimonadetes_S17	2489	Fervidococcaceae_S20	1403	128	38.87	9.12	NA	NA	NA
429	Armatimonadetes_S17	2489	Desulfurococcaceae_S23	2017	189	39.14	9.37	NA	NA	NA
430	Armatimonadetes_S17	2489	Korarchaeum_S22	1491	190	39.7	12.74	NA	NA	NA
431	Armatimonadetes_S17	2489	Desulfurococcaceae_S25	923	95	39.86	10.29	NA	NA	NA
432	Armatimonadetes_S17	2489	Pyrobaculum_S24	1126	115	39.65	10.21	NA	NA	NA
433	Armatimonadetes_S17	2489	Archaeoglobus_S27	1535	202	41.26	13.16	NA	NA	NA
434	Armatimonadetes_S17	2489	Desulfurococcaceae_S26	1408	169	39.6	12	NA	NA	NA
435	Armatimonadetes_S17	2489	Desulfurococcales_P12	1537	151	39.56	9.82	NA	NA	NA
436	Armatimonadetes_S17	2489	Desulfurococcaceae_S28	1529	177	38.95	11.58	NA	NA	NA
437	Armatimonadetes_S17	2489	Thermocrinis_P10	1423	365	46.2	25.65	NA	NA	NA
438	Armatimonadetes_S17	2489	Pyrobaculum_P11	1427	135	39.57	9.46	NA	NA	NA
439	Armatimonadetes_S17	2489	Thermofilum_S19	2512	141	40.28	5.66	NA	NA	NA
440	Armatimonadetes_S17	2489	Thermosphaera_P8	1287	112	39.47	8.7	NA	NA	NA
441	Armatimonadetes_S17	2489	Thermodesulfobacterium_P9	997	251	45.71	25.18	NA	NA	NA
442	Armatimonadetes_S17	2489	Thermofilum_P1	1219	123	39.89	10.09	NA	NA	NA
443	Armatimonadetes_S17	2489	Desulfurococcaceae_P2	2131	128	40.8	6.01	NA	NA	NA
444	Armatimonadetes_S17	2489	Desulfurococcaceae_P3	1385	151	39.33	10.9	NA	NA	NA
445	Armatimonadetes_S17	2489	Thermofilum_P4	1784	139	40.91	7.79	NA	NA	NA
446	Armatimonadetes_S17	2489	Fervidococcaceae_P5	878	88	38.99	10.02	NA	NA	NA
447	Armatimonadetes_S17	2489	Desulfurococcaceae_P6	1236	98	39.29	7.93	NA	NA	NA
448	Armatimonadetes_S17	2489	Desulfurococcaceae_P7	1008	93	39.64	9.23	NA	NA	NA
449	Armatimonadetes_S17	2489	Verstraetearchaeota_S2	2300	231	40.47	10.04	NA	NA	NA
450	Armatimonadetes_S17	2489	Desulfurococcaceae_S3	1269	87	39.86	6.86	NA	NA	NA
451	Armatimonadetes_S17	2489	Thermofilum_S1	1340	148	40.2	11.04	NA	NA	NA
452	Armatimonadetes_S17	2489	Thermofilum_S6	3251	166	38.72	6.67	NA	NA	NA
453	Armatimonadetes_S17	2489	Caldipriscus_S7	1387	316	45.02	22.78	NA	NA	NA
454	Armatimonadetes_S17	2489	Caldimicrobium_S4	1473	341	45.56	23.15	NA	NA	NA
455	Armatimonadetes_S17	2489	Desulfurococcales_S9	1197	139	39.6	11.61	NA	NA	NA
456	Armatimonadetes_S17	2489	Ignisphaera_S33	1375	157	39.94	11.42	NA	NA	NA
457	Armatimonadetes_S17	2489	Desulfurococcaceae_S14	532	42	40	7.89	NA	NA	NA
458	Pyrobaculum_S18	1142	Verstraetearchaeota_S30	1247	205	44.62	17.95	NA	NA	NA
459	Pyrobaculum_S18	1142	Verstraetearchaeota_S31	1324	211	43.28	18.48	NA	NA	NA
460	Pyrobaculum_S18	1142	Thermoproteaceae_S10	1799	520	67.36	45.53	NA	NA	NA
461	Pyrobaculum_S18	1142	Desulfurococcaceae_S34	452	88	45.61	19.47	NA	NA	NA
462	Pyrobaculum_S18	1142	Desulfurococcaceae_S29	1464	298	45.26	26.09	NA	NA	NA
463	Pyrobaculum_S18	1142	Desulfurococcaceae_S21	1549	241	44.49	21.1	NA	NA	NA
464	Pyrobaculum_S18	1142	Fervidococcaceae_S20	1403	224	44.87	19.61	NA	NA	NA
465	Pyrobaculum_S18	1142	Desulfurococcaceae_S23	2017	245	44.58	21.45	NA	NA	NA
466	Pyrobaculum_S18	1142	Korarchaeum_S22	1491	241	42.24	21.1	NA	NA	NA
467	Pyrobaculum_S18	1142	Desulfurococcaceae_S25	923	192	44.66	20.8	NA	NA	NA
468	Pyrobaculum_S18	1142	Pyrobaculum_S24	1126	464	84.28	41.21	82.81	120	256
469	Pyrobaculum_S18	1142	Archaeoglobus_S27	1535	206	42.17	18.04	NA	NA	NA
470	Pyrobaculum_S18	1142	Desulfurococcaceae_S26	1408	251	44.29	21.98	NA	NA	NA
471	Pyrobaculum_S18	1142	Desulfurococcales_P12	1537	271	44.62	23.73	NA	NA	NA
472	Pyrobaculum_S18	1142	Desulfurococcaceae_S28	1529	228	44.42	19.96	NA	NA	NA
473	Pyrobaculum_S18	1142	Thermocrinis_P10	1423	81	39.15	7.09	NA	NA	NA
474	Pyrobaculum_S18	1142	Pyrobaculum_P11	1427	675	96.35	59.11	96.23	173	256
475	Pyrobaculum_S18	1142	Thermofilum_S19	2512	195	46.22	17.08	NA	NA	NA
476	Pyrobaculum_S18	1142	Thermosphaera_P8	1287	184	44.15	16.11	NA	NA	NA
477	Pyrobaculum_S18	1142	Thermodesulfobacterium_P9	997	64	38.78	6.42	NA	NA	NA
478	Pyrobaculum_S18	1142	Thermofilum_P1	1219	222	45.8	19.44	NA	NA	NA
479	Pyrobaculum_S18	1142	Desulfurococcaceae_P2	2131	203	44.37	17.78	NA	NA	NA
480	Pyrobaculum_S18	1142	Desulfurococcaceae_P3	1385	282	45.23	24.69	NA	NA	NA
481	Pyrobaculum_S18	1142	Thermofilum_P4	1784	182	46.21	15.94	NA	NA	NA
482	Pyrobaculum_S18	1142	Fervidococcaceae_P5	878	157	44.51	17.88	NA	NA	NA
483	Pyrobaculum_S18	1142	Desulfurococcaceae_P6	1236	135	43.14	11.82	NA	NA	NA
484	Pyrobaculum_S18	1142	Desulfurococcaceae_P7	1008	175	44.04	17.36	NA	NA	NA
485	Pyrobaculum_S18	1142	Verstraetearchaeota_S2	2300	232	44.22	20.32	NA	NA	NA
486	Pyrobaculum_S18	1142	Desulfurococcaceae_S3	1269	130	44.16	11.38	NA	NA	NA
487	Pyrobaculum_S18	1142	Thermofilum_S1	1340	247	45.7	21.63	NA	NA	NA
488	Pyrobaculum_S18	1142	Thermofilum_S6	3251	250	44.22	21.89	NA	NA	NA
489	Pyrobaculum_S18	1142	Caldipriscus_S7	1387	76	39.72	6.65	NA	NA	NA
490	Pyrobaculum_S18	1142	Caldimicrobium_S4	1473	67	38.7	5.87	NA	NA	NA
491	Pyrobaculum_S18	1142	Desulfurococcales_S9	1197	248	44.1	21.72	NA	NA	NA
492	Pyrobaculum_S18	1142	Ignisphaera_S33	1375	237	44.16	20.75	NA	NA	NA
493	Pyrobaculum_S18	1142	Desulfurococcaceae_S14	532	124	45.5	23.31	NA	NA	NA
494	Thermofilum_S19	2512	Thermosphaera_P8	1287	284	46.16	22.07	NA	NA	NA
495	Thermofilum_S19	2512	Thermodesulfobacterium_P9	997	60	38.42	6.02	NA	NA	NA
496	Thermofilum_S19	2512	Thermofilum_P1	1219	436	55.99	35.77	NA	NA	NA
497	Thermofilum_S19	2512	Desulfurococcaceae_P2	2131	324	46.67	15.2	NA	NA	NA
498	Thermofilum_S19	2512	Desulfurococcaceae_P3	1385	302	46.19	21.81	NA	NA	NA
499	Thermofilum_S19	2512	Thermofilum_P4	1784	966	96.69	54.15	97.28	241	499
500	Thermofilum_S19	2512	Fervidococcaceae_P5	878	203	45.35	23.12	NA	NA	NA
501	Thermofilum_S19	2512	Desulfurococcaceae_P6	1236	213	46.22	17.23	NA	NA	NA
502	Thermofilum_S19	2512	Desulfurococcaceae_P7	1008	234	45.87	23.21	NA	NA	NA
503	Thermofilum_S19	2512	Verstraetearchaeota_S2	2300	371	46.67	16.13	NA	NA	NA
504	Thermofilum_S19	2512	Desulfurococcaceae_S3	1269	191	46.4	15.05	NA	NA	NA
505	Thermofilum_S19	2512	Thermofilum_S1	1340	490	56.26	36.57	NA	NA	NA
506	Thermofilum_S19	2512	Thermofilum_S6	3251	641	55.85	25.52	NA	NA	NA
507	Thermofilum_S19	2512	Caldipriscus_S7	1387	75	39.21	5.41	NA	NA	NA
508	Thermofilum_S19	2512	Caldimicrobium_S4	1473	65	39.34	4.41	NA	NA	NA
509	Thermofilum_S19	2512	Desulfurococcales_S9	1197	292	45.6	24.39	NA	NA	NA
510	Thermofilum_S19	2512	Ignisphaera_S33	1375	325	45.8	23.64	NA	NA	NA
511	Thermofilum_S19	2512	Desulfurococcaceae_S14	532	157	47.62	29.51	NA	NA	NA
512	Verstraetearchaeota_S2	2300	Desulfurococcaceae_S3	1269	269	45.87	21.2	NA	NA	NA
513	Verstraetearchaeota_S2	2300	Thermofilum_S1	1340	476	46.42	35.52	NA	NA	NA
514	Verstraetearchaeota_S2	2300	Thermofilum_S6	3251	613	47.86	26.65	NA	NA	NA
515	Verstraetearchaeota_S2	2300	Caldipriscus_S7	1387	153	39.85	11.03	NA	NA	NA
516	Verstraetearchaeota_S2	2300	Caldimicrobium_S4	1473	141	39.93	9.57	NA	NA	NA
517	Verstraetearchaeota_S2	2300	Desulfurococcales_S9	1197	440	45.62	36.76	NA	NA	NA
518	Verstraetearchaeota_S2	2300	Ignisphaera_S33	1375	485	45.58	35.27	NA	NA	NA
519	Verstraetearchaeota_S2	2300	Desulfurococcaceae_S14	532	221	47.09	41.54	NA	NA	NA
520	Fervidococcaceae_S20	1403	Desulfurococcaceae_S23	2017	544	47.79	38.77	NA	NA	NA
521	Fervidococcaceae_S20	1403	Korarchaeum_S22	1491	416	43.54	29.65	NA	NA	NA
522	Fervidococcaceae_S20	1403	Desulfurococcaceae_S25	923	431	47.43	46.7	NA	NA	NA
523	Fervidococcaceae_S20	1403	Pyrobaculum_S24	1126	249	45.26	22.11	NA	NA	NA
524	Fervidococcaceae_S20	1403	Archaeoglobus_S27	1535	353	43.3	25.16	NA	NA	NA
525	Fervidococcaceae_S20	1403	Desulfurococcaceae_S26	1408	556	48.14	39.63	NA	NA	NA
526	Fervidococcaceae_S20	1403	Desulfurococcales_P12	1537	504	47.76	35.92	NA	NA	NA
527	Fervidococcaceae_S20	1403	Desulfurococcaceae_S28	1529	537	48.62	38.28	NA	NA	NA
528	Fervidococcaceae_S20	1403	Thermocrinis_P10	1423	103	39.71	7.34	NA	NA	NA
529	Fervidococcaceae_S20	1403	Pyrobaculum_P11	1427	335	44.95	23.88	NA	NA	NA
530	Fervidococcaceae_S20	1403	Thermofilum_S19	2512	298	45.56	21.24	NA	NA	NA
531	Fervidococcaceae_S20	1403	Thermosphaera_P8	1287	464	47.62	36.05	NA	NA	NA
532	Fervidococcaceae_S20	1403	Thermodesulfobacterium_P9	997	91	39.21	9.13	NA	NA	NA
533	Fervidococcaceae_S20	1403	Thermofilum_P1	1219	362	45.86	29.7	NA	NA	NA
534	Fervidococcaceae_S20	1403	Desulfurococcaceae_P2	2131	443	48.35	31.58	NA	NA	NA
535	Fervidococcaceae_S20	1403	Desulfurococcaceae_P3	1385	487	47.57	35.16	NA	NA	NA
536	Fervidococcaceae_S20	1403	Thermofilum_P4	1784	306	46.01	21.81	NA	NA	NA
537	Fervidococcaceae_S20	1403	Fervidococcaceae_P5	878	711	98.19	80.98	97.55	178	397
538	Fervidococcaceae_S20	1403	Desulfurococcaceae_P6	1236	295	47.53	23.87	NA	NA	NA
539	Fervidococcaceae_S20	1403	Desulfurococcaceae_P7	1008	396	47.35	39.29	NA	NA	NA
540	Fervidococcaceae_S20	1403	Verstraetearchaeota_S2	2300	454	45.55	32.36	NA	NA	NA
541	Fervidococcaceae_S20	1403	Desulfurococcaceae_S3	1269	288	47.84	22.7	NA	NA	NA
542	Fervidococcaceae_S20	1403	Thermofilum_S1	1340	391	45.97	29.18	NA	NA	NA
543	Fervidococcaceae_S20	1403	Thermofilum_S6	3251	425	45.49	30.29	NA	NA	NA
544	Fervidococcaceae_S20	1403	Caldipriscus_S7	1387	104	40.06	7.5	NA	NA	NA
545	Fervidococcaceae_S20	1403	Caldimicrobium_S4	1473	102	39.23	7.27	NA	NA	NA
546	Fervidococcaceae_S20	1403	Desulfurococcales_S9	1197	453	47.93	37.84	NA	NA	NA
547	Fervidococcaceae_S20	1403	Ignisphaera_S33	1375	492	47.61	35.78	NA	NA	NA
548	Fervidococcaceae_S20	1403	Desulfurococcaceae_S14	532	253	49.58	47.56	NA	NA	NA
549	Desulfurococcaceae_S21	1549	Fervidococcaceae_S20	1403	557	47.53	39.7	NA	NA	NA
550	Desulfurococcaceae_S21	1549	Desulfurococcaceae_S23	2017	737	50.81	47.58	NA	NA	NA
551	Desulfurococcaceae_S21	1549	Korarchaeum_S22	1491	457	44.17	30.65	NA	NA	NA
552	Desulfurococcaceae_S21	1549	Desulfurococcaceae_S25	923	788	72.46	85.37	76.93	55	445
553	Desulfurococcaceae_S21	1549	Pyrobaculum_S24	1126	261	45.02	23.18	NA	NA	NA
554	Desulfurococcaceae_S21	1549	Archaeoglobus_S27	1535	388	42.33	25.28	NA	NA	NA
555	Desulfurococcaceae_S21	1549	Desulfurococcaceae_S26	1408	673	48.7	47.8	NA	NA	NA
556	Desulfurococcaceae_S21	1549	Desulfurococcales_P12	1537	547	48.2	35.59	NA	NA	NA
557	Desulfurococcaceae_S21	1549	Desulfurococcaceae_S28	1529	652	49.96	42.64	NA	NA	NA
558	Desulfurococcaceae_S21	1549	Thermocrinis_P10	1423	100	38.55	7.03	NA	NA	NA
559	Desulfurococcaceae_S21	1549	Pyrobaculum_P11	1427	332	44.72	23.27	NA	NA	NA
560	Desulfurococcaceae_S21	1549	Thermofilum_S19	2512	334	46.57	21.56	NA	NA	NA
561	Desulfurococcaceae_S21	1549	Thermosphaera_P8	1287	789	62.2	61.31	NA	NA	NA
562	Desulfurococcaceae_S21	1549	Thermodesulfobacterium_P9	997	91	39.51	9.13	NA	NA	NA
563	Desulfurococcaceae_S21	1549	Thermofilum_P1	1219	387	45.96	31.75	NA	NA	NA
564	Desulfurococcaceae_S21	1549	Desulfurococcaceae_P2	2131	583	51.65	37.64	NA	NA	NA
565	Desulfurococcaceae_S21	1549	Desulfurococcaceae_P3	1385	509	46.69	36.75	NA	NA	NA
566	Desulfurococcaceae_S21	1549	Thermofilum_P4	1784	318	46.69	20.53	NA	NA	NA
567	Desulfurococcaceae_S21	1549	Fervidococcaceae_P5	878	358	47.29	40.77	NA	NA	NA
568	Desulfurococcaceae_S21	1549	Desulfurococcaceae_P6	1236	387	50.47	31.31	NA	NA	NA
569	Desulfurococcaceae_S21	1549	Desulfurococcaceae_P7	1008	736	72.23	73.02	77.49	53	445
570	Desulfurococcaceae_S21	1549	Verstraetearchaeota_S2	2300	562	46.05	36.28	NA	NA	NA
571	Desulfurococcaceae_S21	1549	Desulfurococcaceae_S3	1269	343	49.31	27.03	NA	NA	NA
572	Desulfurococcaceae_S21	1549	Thermofilum_S1	1340	438	45.86	32.69	NA	NA	NA
573	Desulfurococcaceae_S21	1549	Thermofilum_S6	3251	522	48.44	33.7	NA	NA	NA
574	Desulfurococcaceae_S21	1549	Caldipriscus_S7	1387	105	39.29	7.57	NA	NA	NA
575	Desulfurococcaceae_S21	1549	Caldimicrobium_S4	1473	95	39.61	6.45	NA	NA	NA
576	Desulfurococcaceae_S21	1549	Desulfurococcales_S9	1197	481	48.11	40.18	NA	NA	NA
577	Desulfurococcaceae_S21	1549	Ignisphaera_S33	1375	650	51.43	47.27	NA	NA	NA
578	Desulfurococcaceae_S21	1549	Desulfurococcaceae_S14	532	426	74.19	80.08	76.97	43	445
579	Korarchaeum_S22	1491	Desulfurococcaceae_S25	923	314	44.14	34.02	NA	NA	NA
580	Korarchaeum_S22	1491	Pyrobaculum_S24	1126	271	42.4	24.07	NA	NA	NA
581	Korarchaeum_S22	1491	Archaeoglobus_S27	1535	419	43.13	28.1	NA	NA	NA
582	Korarchaeum_S22	1491	Desulfurococcaceae_S26	1408	488	43.61	34.66	NA	NA	NA
583	Korarchaeum_S22	1491	Desulfurococcales_P12	1537	446	43.96	29.91	NA	NA	NA
584	Korarchaeum_S22	1491	Desulfurococcaceae_S28	1529	448	44.23	30.05	NA	NA	NA
585	Korarchaeum_S22	1491	Thermocrinis_P10	1423	154	39.57	10.82	NA	NA	NA
586	Korarchaeum_S22	1491	Pyrobaculum_P11	1427	340	42.19	23.83	NA	NA	NA
587	Korarchaeum_S22	1491	Thermofilum_S19	2512	328	45.21	22	NA	NA	NA
588	Korarchaeum_S22	1491	Thermosphaera_P8	1287	345	43.99	26.81	NA	NA	NA
589	Korarchaeum_S22	1491	Thermodesulfobacterium_P9	997	111	39.34	11.13	NA	NA	NA
590	Korarchaeum_S22	1491	Thermofilum_P1	1219	393	45.36	32.24	NA	NA	NA
591	Korarchaeum_S22	1491	Desulfurococcaceae_P2	2131	382	44.27	25.62	NA	NA	NA
592	Korarchaeum_S22	1491	Desulfurococcaceae_P3	1385	406	43.37	29.31	NA	NA	NA
593	Korarchaeum_S22	1491	Thermofilum_P4	1784	335	44.74	22.47	NA	NA	NA
594	Korarchaeum_S22	1491	Fervidococcaceae_P5	878	278	43.42	31.66	NA	NA	NA
595	Korarchaeum_S22	1491	Desulfurococcaceae_P6	1236	231	43.24	18.69	NA	NA	NA
596	Korarchaeum_S22	1491	Desulfurococcaceae_P7	1008	290	43.58	28.77	NA	NA	NA
597	Korarchaeum_S22	1491	Verstraetearchaeota_S2	2300	548	44.68	36.75	NA	NA	NA
598	Korarchaeum_S22	1491	Desulfurococcaceae_S3	1269	242	43.32	19.07	NA	NA	NA
599	Korarchaeum_S22	1491	Thermofilum_S1	1340	440	45.63	32.84	NA	NA	NA
600	Korarchaeum_S22	1491	Thermofilum_S6	3251	479	44.86	32.13	NA	NA	NA
601	Korarchaeum_S22	1491	Caldipriscus_S7	1387	139	39.21	10.02	NA	NA	NA
602	Korarchaeum_S22	1491	Caldimicrobium_S4	1473	129	39.55	8.76	NA	NA	NA
603	Korarchaeum_S22	1491	Desulfurococcales_S9	1197	390	43.71	32.58	NA	NA	NA
604	Korarchaeum_S22	1491	Ignisphaera_S33	1375	436	43.6	31.71	NA	NA	NA
605	Korarchaeum_S22	1491	Desulfurococcaceae_S14	532	190	44.5	35.71	NA	NA	NA
606	Desulfurococcaceae_S23	2017	Korarchaeum_S22	1491	457	44.38	30.65	NA	NA	NA
607	Desulfurococcaceae_S23	2017	Desulfurococcaceae_S25	923	468	48.22	50.7	NA	NA	NA
608	Desulfurococcaceae_S23	2017	Pyrobaculum_S24	1126	283	44.92	25.13	NA	NA	NA
609	Desulfurococcaceae_S23	2017	Archaeoglobus_S27	1535	404	43.35	26.32	NA	NA	NA
610	Desulfurococcaceae_S23	2017	Desulfurococcaceae_S26	1408	682	48.68	48.44	NA	NA	NA
611	Desulfurococcaceae_S23	2017	Desulfurococcales_P12	1537	626	49.3	40.73	NA	NA	NA
612	Desulfurococcaceae_S23	2017	Desulfurococcaceae_S28	1529	750	51.46	49.05	NA	NA	NA
613	Desulfurococcaceae_S23	2017	Thermocrinis_P10	1423	139	40.13	9.77	NA	NA	NA
614	Desulfurococcaceae_S23	2017	Pyrobaculum_P11	1427	368	44.57	25.79	NA	NA	NA
615	Desulfurococcaceae_S23	2017	Thermofilum_S19	2512	405	46.19	20.08	NA	NA	NA
616	Desulfurococcaceae_S23	2017	Thermosphaera_P8	1287	560	48.95	43.51	NA	NA	NA
617	Desulfurococcaceae_S23	2017	Thermodesulfobacterium_P9	997	112	39.55	11.23	NA	NA	NA
618	Desulfurococcaceae_S23	2017	Thermofilum_P1	1219	415	45.75	34.04	NA	NA	NA
619	Desulfurococcaceae_S23	2017	Desulfurococcaceae_P2	2131	894	61.97	44.32	NA	NA	NA
620	Desulfurococcaceae_S23	2017	Desulfurococcaceae_P3	1385	530	46.97	38.27	NA	NA	NA
621	Desulfurococcaceae_S23	2017	Thermofilum_P4	1784	404	45.75	22.65	NA	NA	NA
622	Desulfurococcaceae_S23	2017	Fervidococcaceae_P5	878	358	47.44	40.77	NA	NA	NA
623	Desulfurococcaceae_S23	2017	Desulfurococcaceae_P6	1236	873	98.37	70.63	97.86	224	573
624	Desulfurococcaceae_S23	2017	Desulfurococcaceae_P7	1008	474	48.4	47.02	NA	NA	NA
625	Desulfurococcaceae_S23	2017	Verstraetearchaeota_S2	2300	549	45.92	27.22	NA	NA	NA
626	Desulfurococcaceae_S23	2017	Desulfurococcaceae_S3	1269	344	50.59	27.11	NA	NA	NA
627	Desulfurococcaceae_S23	2017	Thermofilum_S1	1340	462	45.54	34.48	NA	NA	NA
628	Desulfurococcaceae_S23	2017	Thermofilum_S6	3251	531	46.1	26.33	NA	NA	NA
629	Desulfurococcaceae_S23	2017	Caldipriscus_S7	1387	117	38.43	8.44	NA	NA	NA
630	Desulfurococcaceae_S23	2017	Caldimicrobium_S4	1473	127	39.75	8.62	NA	NA	NA
631	Desulfurococcaceae_S23	2017	Desulfurococcales_S9	1197	544	48.77	45.45	NA	NA	NA
632	Desulfurococcaceae_S23	2017	Ignisphaera_S33	1375	938	59.31	68.22	NA	NA	NA
633	Desulfurococcaceae_S23	2017	Desulfurococcaceae_S14	532	280	49.85	52.63	NA	NA	NA
634	Pyrobaculum_S24	1126	Archaeoglobus_S27	1535	246	42.36	21.85	NA	NA	NA
635	Pyrobaculum_S24	1126	Desulfurococcaceae_S26	1408	273	44.73	24.25	NA	NA	NA
636	Pyrobaculum_S24	1126	Desulfurococcales_P12	1537	279	45.1	24.78	NA	NA	NA
637	Pyrobaculum_S24	1126	Desulfurococcaceae_S28	1529	266	45.31	23.62	NA	NA	NA
638	Pyrobaculum_S24	1126	Thermocrinis_P10	1423	98	39.65	8.7	NA	NA	NA
639	Pyrobaculum_S24	1126	Pyrobaculum_P11	1427	685	86.66	60.83	85.12	161	243
640	Pyrobaculum_S24	1126	Thermofilum_S19	2512	205	46.68	18.21	NA	NA	NA
641	Pyrobaculum_S24	1126	Thermosphaera_P8	1287	215	44.96	19.09	NA	NA	NA
642	Pyrobaculum_S24	1126	Thermodesulfobacterium_P9	997	76	39.27	7.62	NA	NA	NA
643	Pyrobaculum_S24	1126	Thermofilum_P1	1219	229	46.35	20.34	NA	NA	NA
644	Pyrobaculum_S24	1126	Desulfurococcaceae_P2	2131	229	45.12	20.34	NA	NA	NA
645	Pyrobaculum_S24	1126	Desulfurococcaceae_P3	1385	290	45.23	25.75	NA	NA	NA
646	Pyrobaculum_S24	1126	Thermofilum_P4	1784	202	46.44	17.94	NA	NA	NA
647	Pyrobaculum_S24	1126	Fervidococcaceae_P5	878	161	44.62	18.34	NA	NA	NA
648	Pyrobaculum_S24	1126	Desulfurococcaceae_P6	1236	151	44.41	13.41	NA	NA	NA
649	Pyrobaculum_S24	1126	Desulfurococcaceae_P7	1008	178	45.18	17.66	NA	NA	NA
650	Pyrobaculum_S24	1126	Verstraetearchaeota_S2	2300	270	44.42	23.98	NA	NA	NA
651	Pyrobaculum_S24	1126	Desulfurococcaceae_S3	1269	164	44.47	14.56	NA	NA	NA
652	Pyrobaculum_S24	1126	Thermofilum_S1	1340	255	46.61	22.65	NA	NA	NA
653	Pyrobaculum_S24	1126	Thermofilum_S6	3251	259	44.82	23	NA	NA	NA
654	Pyrobaculum_S24	1126	Caldipriscus_S7	1387	82	39.71	7.28	NA	NA	NA
655	Pyrobaculum_S24	1126	Caldimicrobium_S4	1473	84	39.62	7.46	NA	NA	NA
656	Pyrobaculum_S24	1126	Desulfurococcales_S9	1197	247	44.9	21.94	NA	NA	NA
657	Pyrobaculum_S24	1126	Ignisphaera_S33	1375	266	45.22	23.62	NA	NA	NA
658	Pyrobaculum_S24	1126	Desulfurococcaceae_S14	532	137	46.23	25.75	NA	NA	NA
659	Desulfurococcaceae_S25	923	Pyrobaculum_S24	1126	205	45.43	22.21	NA	NA	NA
660	Desulfurococcaceae_S25	923	Archaeoglobus_S27	1535	294	42.58	31.85	NA	NA	NA
661	Desulfurococcaceae_S25	923	Desulfurococcaceae_S26	1408	499	48.37	54.06	NA	NA	NA
662	Desulfurococcaceae_S25	923	Desulfurococcales_P12	1537	398	47.88	43.12	NA	NA	NA
663	Desulfurococcaceae_S25	923	Desulfurococcaceae_S28	1529	446	48.07	48.32	NA	NA	NA
664	Desulfurococcaceae_S25	923	Thermocrinis_P10	1423	76	38.53	8.23	NA	NA	NA
665	Desulfurococcaceae_S25	923	Pyrobaculum_P11	1427	264	45.2	28.6	NA	NA	NA
666	Desulfurococcaceae_S25	923	Thermofilum_S19	2512	254	46.1	27.52	NA	NA	NA
667	Desulfurococcaceae_S25	923	Thermosphaera_P8	1287	607	62.12	65.76	NA	NA	NA
668	Desulfurococcaceae_S25	923	Thermodesulfobacterium_P9	997	58	40.55	6.28	NA	NA	NA
669	Desulfurococcaceae_S25	923	Thermofilum_P1	1219	307	46.3	33.26	NA	NA	NA
670	Desulfurococcaceae_S25	923	Desulfurococcaceae_P2	2131	372	48.77	40.3	NA	NA	NA
671	Desulfurococcaceae_S25	923	Desulfurococcaceae_P3	1385	394	47.21	42.69	NA	NA	NA
672	Desulfurococcaceae_S25	923	Thermofilum_P4	1784	248	46.67	26.87	NA	NA	NA
673	Desulfurococcaceae_S25	923	Fervidococcaceae_P5	878	271	46.9	30.87	NA	NA	NA
674	Desulfurococcaceae_S25	923	Desulfurococcaceae_P6	1236	246	47.81	26.65	NA	NA	NA
675	Desulfurococcaceae_S25	923	Desulfurococcaceae_P7	1008	621	98.84	67.28	98.67	162	247
676	Desulfurococcaceae_S25	923	Verstraetearchaeota_S2	2300	389	46.01	42.15	NA	NA	NA
677	Desulfurococcaceae_S25	923	Desulfurococcaceae_S3	1269	250	49.1	27.09	NA	NA	NA
678	Desulfurococcaceae_S25	923	Thermofilum_S1	1340	327	46.09	35.43	NA	NA	NA
679	Desulfurococcaceae_S25	923	Thermofilum_S6	3251	343	46.39	37.16	NA	NA	NA
680	Desulfurococcaceae_S25	923	Caldipriscus_S7	1387	87	39.03	9.43	NA	NA	NA
681	Desulfurococcaceae_S25	923	Caldimicrobium_S4	1473	61	39.59	6.61	NA	NA	NA
682	Desulfurococcaceae_S25	923	Desulfurococcales_S9	1197	371	47.87	40.2	NA	NA	NA
683	Desulfurococcaceae_S25	923	Ignisphaera_S33	1375	436	48.48	47.24	NA	NA	NA
684	Desulfurococcaceae_S25	923	Desulfurococcaceae_S14	532	411	85.92	77.26	82.58	94	247
685	Desulfurococcaceae_S26	1408	Desulfurococcales_P12	1537	596	48.51	42.33	NA	NA	NA
686	Desulfurococcaceae_S26	1408	Desulfurococcaceae_S28	1529	736	52.62	52.27	NA	NA	NA
687	Desulfurococcaceae_S26	1408	Thermocrinis_P10	1423	126	38.78	8.95	NA	NA	NA
688	Desulfurococcaceae_S26	1408	Pyrobaculum_P11	1427	368	44.56	26.14	NA	NA	NA
689	Desulfurococcaceae_S26	1408	Thermofilum_S19	2512	350	45.94	24.86	NA	NA	NA
690	Desulfurococcaceae_S26	1408	Thermosphaera_P8	1287	544	49.25	42.27	NA	NA	NA
691	Desulfurococcaceae_S26	1408	Thermodesulfobacterium_P9	997	90	39.42	9.03	NA	NA	NA
692	Desulfurococcaceae_S26	1408	Thermofilum_P1	1219	403	46.45	33.06	NA	NA	NA
693	Desulfurococcaceae_S26	1408	Desulfurococcaceae_P2	2131	510	49.16	36.22	NA	NA	NA
694	Desulfurococcaceae_S26	1408	Desulfurococcaceae_P3	1385	525	46.93	37.91	NA	NA	NA
695	Desulfurococcaceae_S26	1408	Thermofilum_P4	1784	346	46.24	24.57	NA	NA	NA
696	Desulfurococcaceae_S26	1408	Fervidococcaceae_P5	878	352	47.15	40.09	NA	NA	NA
697	Desulfurococcaceae_S26	1408	Desulfurococcaceae_P6	1236	357	48.13	28.88	NA	NA	NA
698	Desulfurococcaceae_S26	1408	Desulfurococcaceae_P7	1008	479	48.45	47.52	NA	NA	NA
699	Desulfurococcaceae_S26	1408	Verstraetearchaeota_S2	2300	534	45.76	37.93	NA	NA	NA
700	Desulfurococcaceae_S26	1408	Desulfurococcaceae_S3	1269	406	53.01	31.99	NA	NA	NA
701	Desulfurococcaceae_S26	1408	Thermofilum_S1	1340	446	46.54	33.28	NA	NA	NA
702	Desulfurococcaceae_S26	1408	Thermofilum_S6	3251	487	45.77	34.59	NA	NA	NA
703	Desulfurococcaceae_S26	1408	Caldipriscus_S7	1387	131	38.84	9.44	NA	NA	NA
704	Desulfurococcaceae_S26	1408	Caldimicrobium_S4	1473	108	39.14	7.67	NA	NA	NA
705	Desulfurococcaceae_S26	1408	Desulfurococcales_S9	1197	534	48.29	44.61	NA	NA	NA
706	Desulfurococcaceae_S26	1408	Ignisphaera_S33	1375	606	48.86	44.07	NA	NA	NA
707	Desulfurococcaceae_S26	1408	Desulfurococcaceae_S14	532	272	49.36	51.13	NA	NA	NA
708	Archaeoglobus_S27	1535	Desulfurococcaceae_S26	1408	393	42.47	27.91	NA	NA	NA
709	Archaeoglobus_S27	1535	Desulfurococcales_P12	1537	364	42.87	23.71	NA	NA	NA
710	Archaeoglobus_S27	1535	Desulfurococcaceae_S28	1529	417	42.52	27.27	NA	NA	NA
711	Archaeoglobus_S27	1535	Thermocrinis_P10	1423	188	41.08	13.21	NA	NA	NA
712	Archaeoglobus_S27	1535	Pyrobaculum_P11	1427	306	41.93	21.44	NA	NA	NA
713	Archaeoglobus_S27	1535	Thermofilum_S19	2512	245	43.14	15.96	NA	NA	NA
714	Archaeoglobus_S27	1535	Thermosphaera_P8	1287	299	42.42	23.23	NA	NA	NA
715	Archaeoglobus_S27	1535	Thermodesulfobacterium_P9	997	139	41.95	13.94	NA	NA	NA
716	Archaeoglobus_S27	1535	Thermofilum_P1	1219	306	43.31	25.1	NA	NA	NA
717	Archaeoglobus_S27	1535	Desulfurococcaceae_P2	2131	347	43.57	22.61	NA	NA	NA
718	Archaeoglobus_S27	1535	Desulfurococcaceae_P3	1385	348	42.42	25.13	NA	NA	NA
719	Archaeoglobus_S27	1535	Thermofilum_P4	1784	255	43.12	16.61	NA	NA	NA
720	Archaeoglobus_S27	1535	Fervidococcaceae_P5	878	226	43.15	25.74	NA	NA	NA
721	Archaeoglobus_S27	1535	Desulfurococcaceae_P6	1236	209	42.99	16.91	NA	NA	NA
722	Archaeoglobus_S27	1535	Desulfurococcaceae_P7	1008	261	42.31	25.89	NA	NA	NA
723	Archaeoglobus_S27	1535	Verstraetearchaeota_S2	2300	463	44.17	30.16	NA	NA	NA
724	Archaeoglobus_S27	1535	Desulfurococcaceae_S3	1269	206	42.18	16.23	NA	NA	NA
725	Archaeoglobus_S27	1535	Thermofilum_S1	1340	327	43.17	24.4	NA	NA	NA
726	Archaeoglobus_S27	1535	Thermofilum_S6	3251	371	42.5	24.17	NA	NA	NA
727	Archaeoglobus_S27	1535	Caldipriscus_S7	1387	139	40.24	10.02	NA	NA	NA
728	Archaeoglobus_S27	1535	Caldimicrobium_S4	1473	189	42.96	12.83	NA	NA	NA
729	Archaeoglobus_S27	1535	Desulfurococcales_S9	1197	325	43.09	27.15	NA	NA	NA
730	Archaeoglobus_S27	1535	Ignisphaera_S33	1375	387	43.57	28.15	NA	NA	NA
731	Archaeoglobus_S27	1535	Desulfurococcaceae_S14	532	179	43.37	33.65	NA	NA	NA
732	Desulfurococcaceae_S28	1529	Thermocrinis_P10	1423	142	39.51	9.98	NA	NA	NA
733	Desulfurococcaceae_S28	1529	Pyrobaculum_P11	1427	348	44.59	24.39	NA	NA	NA
734	Desulfurococcaceae_S28	1529	Thermofilum_S19	2512	339	46.03	22.17	NA	NA	NA
735	Desulfurococcaceae_S28	1529	Thermosphaera_P8	1287	500	48.5	38.85	NA	NA	NA
736	Desulfurococcaceae_S28	1529	Thermodesulfobacterium_P9	997	114	39.62	11.43	NA	NA	NA
737	Desulfurococcaceae_S28	1529	Thermofilum_P1	1219	360	46.06	29.53	NA	NA	NA
738	Desulfurococcaceae_S28	1529	Desulfurococcaceae_P2	2131	604	51.58	39.5	NA	NA	NA
739	Desulfurococcaceae_S28	1529	Desulfurococcaceae_P3	1385	520	47.53	37.55	NA	NA	NA
740	Desulfurococcaceae_S28	1529	Thermofilum_P4	1784	335	46.52	21.91	NA	NA	NA
741	Desulfurococcaceae_S28	1529	Fervidococcaceae_P5	878	342	47.52	38.95	NA	NA	NA
742	Desulfurococcaceae_S28	1529	Desulfurococcaceae_P6	1236	410	51.12	33.17	NA	NA	NA
743	Desulfurococcaceae_S28	1529	Desulfurococcaceae_P7	1008	421	48.62	41.77	NA	NA	NA
744	Desulfurococcaceae_S28	1529	Verstraetearchaeota_S2	2300	537	46.52	35.12	NA	NA	NA
745	Desulfurococcaceae_S28	1529	Desulfurococcaceae_S3	1269	380	53.32	29.94	NA	NA	NA
746	Desulfurococcaceae_S28	1529	Thermofilum_S1	1340	404	46.35	30.15	NA	NA	NA
747	Desulfurococcaceae_S28	1529	Thermofilum_S6	3251	483	47.01	31.59	NA	NA	NA
748	Desulfurococcaceae_S28	1529	Caldipriscus_S7	1387	122	39.46	8.8	NA	NA	NA
749	Desulfurococcaceae_S28	1529	Caldimicrobium_S4	1473	122	40.11	8.28	NA	NA	NA
750	Desulfurococcaceae_S28	1529	Desulfurococcales_S9	1197	518	49.7	43.27	NA	NA	NA
751	Desulfurococcaceae_S28	1529	Ignisphaera_S33	1375	660	51.4	48	NA	NA	NA
752	Desulfurococcaceae_S28	1529	Desulfurococcaceae_S14	532	257	48.91	48.31	NA	NA	NA
753	Desulfurococcaceae_S29	1464	Desulfurococcaceae_S21	1549	514	46.32	35.11	NA	NA	NA
754	Desulfurococcaceae_S29	1464	Fervidococcaceae_S20	1403	501	47.11	35.71	NA	NA	NA
755	Desulfurococcaceae_S29	1464	Desulfurococcaceae_S23	2017	537	46.65	36.68	NA	NA	NA
756	Desulfurococcaceae_S29	1464	Korarchaeum_S22	1491	411	43.59	28.07	NA	NA	NA
757	Desulfurococcaceae_S29	1464	Desulfurococcaceae_S25	923	399	47.22	43.23	NA	NA	NA
758	Desulfurococcaceae_S29	1464	Pyrobaculum_S24	1126	291	45.55	25.84	NA	NA	NA
759	Desulfurococcaceae_S29	1464	Archaeoglobus_S27	1535	374	42.37	25.55	NA	NA	NA
760	Desulfurococcaceae_S29	1464	Desulfurococcaceae_S26	1408	547	46.86	38.85	NA	NA	NA
761	Desulfurococcaceae_S29	1464	Desulfurococcales_P12	1537	608	47.83	41.53	NA	NA	NA
762	Desulfurococcaceae_S29	1464	Desulfurococcaceae_S28	1529	541	47.14	36.95	NA	NA	NA
763	Desulfurococcaceae_S29	1464	Thermocrinis_P10	1423	120	38.78	8.43	NA	NA	NA
764	Desulfurococcaceae_S29	1464	Pyrobaculum_P11	1427	381	45.34	26.7	NA	NA	NA
765	Desulfurococcaceae_S29	1464	Thermofilum_S19	2512	307	45.9	20.97	NA	NA	NA
766	Desulfurococcaceae_S29	1464	Thermosphaera_P8	1287	419	46.55	32.56	NA	NA	NA
767	Desulfurococcaceae_S29	1464	Thermodesulfobacterium_P9	997	93	39.65	9.33	NA	NA	NA
768	Desulfurococcaceae_S29	1464	Thermofilum_P1	1219	393	45.53	32.24	NA	NA	NA
769	Desulfurococcaceae_S29	1464	Desulfurococcaceae_P2	2131	448	47.37	30.6	NA	NA	NA
770	Desulfurococcaceae_S29	1464	Desulfurococcaceae_P3	1385	1148	99.39	82.89	99.34	329	424
771	Desulfurococcaceae_S29	1464	Thermofilum_P4	1784	310	45.54	21.17	NA	NA	NA
772	Desulfurococcaceae_S29	1464	Fervidococcaceae_P5	878	323	46.23	36.79	NA	NA	NA
773	Desulfurococcaceae_S29	1464	Desulfurococcaceae_P6	1236	293	46.03	23.71	NA	NA	NA
774	Desulfurococcaceae_S29	1464	Desulfurococcaceae_P7	1008	366	46.49	36.31	NA	NA	NA
775	Desulfurococcaceae_S29	1464	Verstraetearchaeota_S2	2300	458	44.26	31.28	NA	NA	NA
776	Desulfurococcaceae_S29	1464	Desulfurococcaceae_S3	1269	266	47.46	20.96	NA	NA	NA
777	Desulfurococcaceae_S29	1464	Thermofilum_S1	1340	420	45.7	31.34	NA	NA	NA
778	Desulfurococcaceae_S29	1464	Thermofilum_S6	3251	425	44.13	29.03	NA	NA	NA
779	Desulfurococcaceae_S29	1464	Caldipriscus_S7	1387	134	40.7	9.66	NA	NA	NA
780	Desulfurococcaceae_S29	1464	Caldimicrobium_S4	1473	103	38.88	7.04	NA	NA	NA
781	Desulfurococcaceae_S29	1464	Desulfurococcales_S9	1197	535	47.9	44.7	NA	NA	NA
782	Desulfurococcaceae_S29	1464	Ignisphaera_S33	1375	504	46.97	36.65	NA	NA	NA
783	Desulfurococcaceae_S29	1464	Desulfurococcaceae_S14	532	241	47.64	45.3	NA	NA	NA
784	Desulfurococcaceae_S3	1269	Thermofilum_S1	1340	220	45.25	17.34	NA	NA	NA
785	Desulfurococcaceae_S3	1269	Thermofilum_S6	3251	273	47.09	21.51	NA	NA	NA
786	Desulfurococcaceae_S3	1269	Caldipriscus_S7	1387	67	39.61	5.28	NA	NA	NA
787	Desulfurococcaceae_S3	1269	Caldimicrobium_S4	1473	61	39.92	4.81	NA	NA	NA
788	Desulfurococcaceae_S3	1269	Desulfurococcales_S9	1197	274	48.37	22.89	NA	NA	NA
789	Desulfurococcaceae_S3	1269	Ignisphaera_S33	1375	321	51.32	25.3	NA	NA	NA
790	Desulfurococcaceae_S3	1269	Desulfurococcaceae_S14	532	150	50.7	28.2	NA	NA	NA
791	Verstraetearchaeota_S30	1247	Verstraetearchaeota_S31	1324	539	48.83	43.22	NA	NA	NA
792	Verstraetearchaeota_S30	1247	Thermoproteaceae_S10	1799	397	44.79	31.84	NA	NA	NA
793	Verstraetearchaeota_S30	1247	Desulfurococcaceae_S34	452	151	48	33.41	NA	NA	NA
794	Verstraetearchaeota_S30	1247	Desulfurococcaceae_S29	1464	388	44.89	31.11	NA	NA	NA
795	Verstraetearchaeota_S30	1247	Desulfurococcaceae_S21	1549	451	46.17	36.17	NA	NA	NA
796	Verstraetearchaeota_S30	1247	Fervidococcaceae_S20	1403	390	45.72	31.28	NA	NA	NA
797	Verstraetearchaeota_S30	1247	Desulfurococcaceae_S23	2017	495	46.17	39.7	NA	NA	NA
798	Verstraetearchaeota_S30	1247	Korarchaeum_S22	1491	416	44.59	33.36	NA	NA	NA
799	Verstraetearchaeota_S30	1247	Desulfurococcaceae_S25	923	329	45.83	35.64	NA	NA	NA
800	Verstraetearchaeota_S30	1247	Pyrobaculum_S24	1126	262	44.44	23.27	NA	NA	NA
801	Verstraetearchaeota_S30	1247	Archaeoglobus_S27	1535	450	44.72	36.09	NA	NA	NA
802	Verstraetearchaeota_S30	1247	Desulfurococcaceae_S26	1408	417	45.58	33.44	NA	NA	NA
803	Verstraetearchaeota_S30	1247	Desulfurococcales_P12	1537	370	46.07	29.67	NA	NA	NA
804	Verstraetearchaeota_S30	1247	Desulfurococcaceae_S28	1529	493	45.72	39.53	NA	NA	NA
805	Verstraetearchaeota_S30	1247	Thermocrinis_P10	1423	119	40.4	9.54	NA	NA	NA
806	Verstraetearchaeota_S30	1247	Pyrobaculum_P11	1427	315	44.98	25.26	NA	NA	NA
807	Verstraetearchaeota_S30	1247	Thermofilum_S19	2512	302	48.34	24.22	NA	NA	NA
808	Verstraetearchaeota_S30	1247	Thermosphaera_P8	1287	364	45.65	29.19	NA	NA	NA
809	Verstraetearchaeota_S30	1247	Thermodesulfobacterium_P9	997	104	40.16	10.43	NA	NA	NA
810	Verstraetearchaeota_S30	1247	Thermofilum_P1	1219	353	47.28	28.96	NA	NA	NA
811	Verstraetearchaeota_S30	1247	Desulfurococcaceae_P2	2131	408	46.78	32.72	NA	NA	NA
812	Verstraetearchaeota_S30	1247	Desulfurococcaceae_P3	1385	382	45.1	30.63	NA	NA	NA
813	Verstraetearchaeota_S30	1247	Thermofilum_P4	1784	300	48.45	24.06	NA	NA	NA
814	Verstraetearchaeota_S30	1247	Fervidococcaceae_P5	878	254	45.61	28.93	NA	NA	NA
815	Verstraetearchaeota_S30	1247	Desulfurococcaceae_P6	1236	256	45.73	20.71	NA	NA	NA
816	Verstraetearchaeota_S30	1247	Desulfurococcaceae_P7	1008	315	45.59	31.25	NA	NA	NA
817	Verstraetearchaeota_S30	1247	Verstraetearchaeota_S2	2300	534	48.95	42.82	NA	NA	NA
818	Verstraetearchaeota_S30	1247	Desulfurococcaceae_S3	1269	243	45.73	19.49	NA	NA	NA
819	Verstraetearchaeota_S30	1247	Thermofilum_S1	1340	391	47.04	31.36	NA	NA	NA
820	Verstraetearchaeota_S30	1247	Thermofilum_S6	3251	424	46.02	34	NA	NA	NA
821	Verstraetearchaeota_S30	1247	Caldipriscus_S7	1387	97	38.8	7.78	NA	NA	NA
822	Verstraetearchaeota_S30	1247	Caldimicrobium_S4	1473	118	40.19	9.46	NA	NA	NA
823	Verstraetearchaeota_S30	1247	Desulfurococcales_S9	1197	344	45.52	28.74	NA	NA	NA
824	Verstraetearchaeota_S30	1247	Ignisphaera_S33	1375	453	46.08	36.33	NA	NA	NA
825	Verstraetearchaeota_S30	1247	Desulfurococcaceae_S14	532	195	46.86	36.65	NA	NA	NA
826	Verstraetearchaeota_S31	1324	Thermoproteaceae_S10	1799	381	43.59	28.78	NA	NA	NA
827	Verstraetearchaeota_S31	1324	Desulfurococcaceae_S34	452	155	46.6	34.29	NA	NA	NA
828	Verstraetearchaeota_S31	1324	Desulfurococcaceae_S29	1464	388	44.22	29.31	NA	NA	NA
829	Verstraetearchaeota_S31	1324	Desulfurococcaceae_S21	1549	459	44.31	34.67	NA	NA	NA
830	Verstraetearchaeota_S31	1324	Fervidococcaceae_S20	1403	436	45.65	32.93	NA	NA	NA
831	Verstraetearchaeota_S31	1324	Desulfurococcaceae_S23	2017	497	44.77	37.54	NA	NA	NA
832	Verstraetearchaeota_S31	1324	Korarchaeum_S22	1491	451	44.26	34.06	NA	NA	NA
833	Verstraetearchaeota_S31	1324	Desulfurococcaceae_S25	923	346	44.81	37.49	NA	NA	NA
834	Verstraetearchaeota_S31	1324	Pyrobaculum_S24	1126	257	43.78	22.82	NA	NA	NA
835	Verstraetearchaeota_S31	1324	Archaeoglobus_S27	1535	494	45.06	37.31	NA	NA	NA
836	Verstraetearchaeota_S31	1324	Desulfurococcaceae_S26	1408	440	44.93	33.23	NA	NA	NA
837	Verstraetearchaeota_S31	1324	Desulfurococcales_P12	1537	425	45.83	32.1	NA	NA	NA
838	Verstraetearchaeota_S31	1324	Desulfurococcaceae_S28	1529	492	45.46	37.16	NA	NA	NA
839	Verstraetearchaeota_S31	1324	Thermocrinis_P10	1423	139	40.46	10.5	NA	NA	NA
840	Verstraetearchaeota_S31	1324	Pyrobaculum_P11	1427	314	43.9	23.72	NA	NA	NA
841	Verstraetearchaeota_S31	1324	Thermofilum_S19	2512	297	45.56	22.43	NA	NA	NA
842	Verstraetearchaeota_S31	1324	Thermosphaera_P8	1287	351	44.47	27.27	NA	NA	NA
843	Verstraetearchaeota_S31	1324	Thermodesulfobacterium_P9	997	117	41.28	11.74	NA	NA	NA
844	Verstraetearchaeota_S31	1324	Thermofilum_P1	1219	339	45.45	27.81	NA	NA	NA
845	Verstraetearchaeota_S31	1324	Desulfurococcaceae_P2	2131	384	45.51	29	NA	NA	NA
846	Verstraetearchaeota_S31	1324	Desulfurococcaceae_P3	1385	382	44.52	28.85	NA	NA	NA
847	Verstraetearchaeota_S31	1324	Thermofilum_P4	1784	298	46.03	22.51	NA	NA	NA
848	Verstraetearchaeota_S31	1324	Fervidococcaceae_P5	878	274	45.34	31.21	NA	NA	NA
849	Verstraetearchaeota_S31	1324	Desulfurococcaceae_P6	1236	246	44.94	19.9	NA	NA	NA
850	Verstraetearchaeota_S31	1324	Desulfurococcaceae_P7	1008	315	44.32	31.25	NA	NA	NA
851	Verstraetearchaeota_S31	1324	Verstraetearchaeota_S2	2300	610	49.94	46.07	NA	NA	NA
852	Verstraetearchaeota_S31	1324	Desulfurococcaceae_S3	1269	225	44.64	17.73	NA	NA	NA
853	Verstraetearchaeota_S31	1324	Thermofilum_S1	1340	378	45.46	28.55	NA	NA	NA
854	Verstraetearchaeota_S31	1324	Thermofilum_S6	3251	442	44.34	33.38	NA	NA	NA
855	Verstraetearchaeota_S31	1324	Caldipriscus_S7	1387	113	40.05	8.53	NA	NA	NA
856	Verstraetearchaeota_S31	1324	Caldimicrobium_S4	1473	135	41	10.2	NA	NA	NA
857	Verstraetearchaeota_S31	1324	Desulfurococcales_S9	1197	382	45.7	31.91	NA	NA	NA
858	Verstraetearchaeota_S31	1324	Ignisphaera_S33	1375	436	45.44	32.93	NA	NA	NA
859	Verstraetearchaeota_S31	1324	Desulfurococcaceae_S14	532	211	45.41	39.66	NA	NA	NA
860	Caldarchaeales_S32	1558	Thermosphaera_S15	911	143	46.79	15.7	NA	NA	NA
861	Caldarchaeales_S32	1558	Aenigmatarchaeota_S16	734	148	43.02	20.16	NA	NA	NA
862	Caldarchaeales_S32	1558	Armatimonadetes_S17	2489	162	41.64	10.4	NA	NA	NA
863	Caldarchaeales_S32	1558	Desulfurococcaceae_S36	375	127	45.66	33.87	NA	NA	NA
864	Caldarchaeales_S32	1558	Desulfurococcaceae_S11	1326	335	44.57	25.26	NA	NA	NA
865	Caldarchaeales_S32	1558	Desulfurococcaceae_S12	623	174	45.62	27.93	NA	NA	NA
866	Caldarchaeales_S32	1558	Thermofilum_S13	1692	289	45.89	18.55	NA	NA	NA
867	Caldarchaeales_S32	1558	Pyrobaculum_S18	1142	179	42.7	15.67	NA	NA	NA
868	Caldarchaeales_S32	1558	Verstraetearchaeota_S30	1247	373	47.01	29.91	NA	NA	NA
869	Caldarchaeales_S32	1558	Verstraetearchaeota_S31	1324	409	45.35	30.89	NA	NA	NA
870	Caldarchaeales_S32	1558	Thermoproteaceae_S10	1799	321	43.29	20.6	NA	NA	NA
871	Caldarchaeales_S32	1558	Desulfurococcaceae_S34	452	144	46.28	31.86	NA	NA	NA
872	Caldarchaeales_S32	1558	Desulfurococcaceae_S29	1464	331	44.43	22.61	NA	NA	NA
873	Caldarchaeales_S32	1558	Desulfurococcaceae_S21	1549	363	45.2	23.43	NA	NA	NA
874	Caldarchaeales_S32	1558	Fervidococcaceae_S20	1403	358	44.06	25.52	NA	NA	NA
875	Caldarchaeales_S32	1558	Desulfurococcaceae_S23	2017	405	45.54	25.99	NA	NA	NA
876	Caldarchaeales_S32	1558	Korarchaeum_S22	1491	421	44.15	28.24	NA	NA	NA
877	Caldarchaeales_S32	1558	Desulfurococcaceae_S25	923	254	45.64	27.52	NA	NA	NA
878	Caldarchaeales_S32	1558	Pyrobaculum_S24	1126	202	43.72	17.94	NA	NA	NA
879	Caldarchaeales_S32	1558	Archaeoglobus_S27	1535	335	44.24	21.82	NA	NA	NA
880	Caldarchaeales_S32	1558	Desulfurococcaceae_S26	1408	362	44.75	25.71	NA	NA	NA
881	Caldarchaeales_S32	1558	Desulfurococcales_P12	1537	332	43.86	21.6	NA	NA	NA
882	Caldarchaeales_S32	1558	Desulfurococcaceae_S28	1529	400	45.85	26.16	NA	NA	NA
883	Caldarchaeales_S32	1558	Thermocrinis_P10	1423	128	40.58	9	NA	NA	NA
884	Caldarchaeales_S32	1558	Pyrobaculum_P11	1427	275	43.18	19.27	NA	NA	NA
885	Caldarchaeales_S32	1558	Thermofilum_S19	2512	311	46.92	19.96	NA	NA	NA
886	Caldarchaeales_S32	1558	Thermosphaera_P8	1287	297	44.61	23.08	NA	NA	NA
887	Caldarchaeales_S32	1558	Thermodesulfobacterium_P9	997	93	40.36	9.33	NA	NA	NA
888	Caldarchaeales_S32	1558	Thermofilum_P1	1219	298	44.94	24.45	NA	NA	NA
889	Caldarchaeales_S32	1558	Desulfurococcaceae_P2	2131	355	46.76	22.79	NA	NA	NA
890	Caldarchaeales_S32	1558	Desulfurococcaceae_P3	1385	326	44.16	23.54	NA	NA	NA
891	Caldarchaeales_S32	1558	Thermofilum_P4	1784	286	46.9	18.36	NA	NA	NA
892	Caldarchaeales_S32	1558	Fervidococcaceae_P5	878	230	43.38	26.2	NA	NA	NA
893	Caldarchaeales_S32	1558	Desulfurococcaceae_P6	1236	218	45.17	17.64	NA	NA	NA
894	Caldarchaeales_S32	1558	Desulfurococcaceae_P7	1008	253	46.49	25.1	NA	NA	NA
895	Caldarchaeales_S32	1558	Verstraetearchaeota_S2	2300	478	45.85	30.68	NA	NA	NA
896	Caldarchaeales_S32	1558	Desulfurococcaceae_S3	1269	206	46.32	16.23	NA	NA	NA
897	Caldarchaeales_S32	1558	Thermofilum_S1	1340	347	44.83	25.9	NA	NA	NA
898	Caldarchaeales_S32	1558	Thermofilum_S6	3251	429	45.86	27.54	NA	NA	NA
899	Caldarchaeales_S32	1558	Caldipriscus_S7	1387	96	39.42	6.92	NA	NA	NA
900	Caldarchaeales_S32	1558	Caldimicrobium_S4	1473	115	40.62	7.81	NA	NA	NA
901	Caldarchaeales_S32	1558	Desulfurococcales_S9	1197	303	43.86	25.31	NA	NA	NA
902	Caldarchaeales_S32	1558	Ignisphaera_S33	1375	349	44.85	25.38	NA	NA	NA
903	Caldarchaeales_S32	1558	Desulfurococcaceae_S14	532	164	45.47	30.83	NA	NA	NA
904	Ignisphaera_S33	1375	Desulfurococcaceae_S14	532	258	49.2	48.5	NA	NA	NA
905	Desulfurococcaceae_S34	452	Desulfurococcaceae_S29	1464	192	47.28	42.48	NA	NA	NA
906	Desulfurococcaceae_S34	452	Desulfurococcaceae_S21	1549	332	62.05	73.45	NA	NA	NA
907	Desulfurococcaceae_S34	452	Fervidococcaceae_S20	1403	191	49.11	42.26	NA	NA	NA
908	Desulfurococcaceae_S34	452	Desulfurococcaceae_S23	2017	246	49.5	54.42	NA	NA	NA
909	Desulfurococcaceae_S34	452	Korarchaeum_S22	1491	148	44.04	32.74	NA	NA	NA
910	Desulfurococcaceae_S34	452	Desulfurococcaceae_S25	923	274	61.95	60.62	NA	NA	NA
911	Desulfurococcaceae_S34	452	Pyrobaculum_S24	1126	106	45.18	23.45	NA	NA	NA
912	Desulfurococcaceae_S34	452	Archaeoglobus_S27	1535	138	44	30.53	NA	NA	NA
913	Desulfurococcaceae_S34	452	Desulfurococcaceae_S26	1408	227	48.65	50.22	NA	NA	NA
914	Desulfurococcaceae_S34	452	Desulfurococcales_P12	1537	213	49	47.12	NA	NA	NA
915	Desulfurococcaceae_S34	452	Desulfurococcaceae_S28	1529	205	49.85	45.35	NA	NA	NA
916	Desulfurococcaceae_S34	452	Thermocrinis_P10	1423	34	38.41	7.52	NA	NA	NA
917	Desulfurococcaceae_S34	452	Pyrobaculum_P11	1427	127	46.11	28.1	NA	NA	NA
918	Desulfurococcaceae_S34	452	Thermofilum_S19	2512	139	47.53	30.75	NA	NA	NA
919	Desulfurococcaceae_S34	452	Thermosphaera_P8	1287	303	68.52	67.04	NA	NA	NA
920	Desulfurococcaceae_S34	452	Thermodesulfobacterium_P9	997	35	40.3	7.74	NA	NA	NA
921	Desulfurococcaceae_S34	452	Thermofilum_P1	1219	141	47.64	31.19	NA	NA	NA
922	Desulfurococcaceae_S34	452	Desulfurococcaceae_P2	2131	195	49.79	43.14	NA	NA	NA
923	Desulfurococcaceae_S34	452	Desulfurococcaceae_P3	1385	191	47.73	42.26	NA	NA	NA
924	Desulfurococcaceae_S34	452	Thermofilum_P4	1784	127	46.84	28.1	NA	NA	NA
925	Desulfurococcaceae_S34	452	Fervidococcaceae_P5	878	129	48.53	28.54	NA	NA	NA
926	Desulfurococcaceae_S34	452	Desulfurococcaceae_P6	1236	122	49.15	26.99	NA	NA	NA
927	Desulfurococcaceae_S34	452	Desulfurococcaceae_P7	1008	238	61.21	52.65	NA	NA	NA
928	Desulfurococcaceae_S34	452	Verstraetearchaeota_S2	2300	182	46.87	40.27	NA	NA	NA
929	Desulfurococcaceae_S34	452	Desulfurococcaceae_S3	1269	126	48.38	27.88	NA	NA	NA
930	Desulfurococcaceae_S34	452	Thermofilum_S1	1340	156	47.54	34.51	NA	NA	NA
931	Desulfurococcaceae_S34	452	Thermofilum_S6	3251	173	46.9	38.27	NA	NA	NA
932	Desulfurococcaceae_S34	452	Caldipriscus_S7	1387	37	39.34	8.19	NA	NA	NA
933	Desulfurococcaceae_S34	452	Caldimicrobium_S4	1473	40	39.65	8.85	NA	NA	NA
934	Desulfurococcaceae_S34	452	Desulfurococcales_S9	1197	187	49.3	41.37	NA	NA	NA
935	Desulfurococcaceae_S34	452	Ignisphaera_S33	1375	200	49	44.25	NA	NA	NA
936	Desulfurococcaceae_S34	452	Desulfurococcaceae_S14	532	173	61.98	38.27	NA	NA	NA
937	Desulfurococcaceae_S36	375	Desulfurococcaceae_S11	1326	187	50.7	49.87	NA	NA	NA
938	Desulfurococcaceae_S36	375	Desulfurococcaceae_S12	623	132	66.09	35.2	NA	NA	NA
939	Desulfurococcaceae_S36	375	Thermofilum_S13	1692	104	46.67	27.73	NA	NA	NA
940	Desulfurococcaceae_S36	375	Pyrobaculum_S18	1142	83	46.51	22.13	NA	NA	NA
941	Desulfurococcaceae_S36	375	Verstraetearchaeota_S30	1247	144	47.57	38.4	NA	NA	NA
942	Desulfurococcaceae_S36	375	Verstraetearchaeota_S31	1324	153	46.4	40.8	NA	NA	NA
943	Desulfurococcaceae_S36	375	Thermoproteaceae_S10	1799	140	46.39	37.33	NA	NA	NA
944	Desulfurococcaceae_S36	375	Desulfurococcaceae_S34	452	123	71.37	32.8	NA	NA	NA
945	Desulfurococcaceae_S36	375	Desulfurococcaceae_S29	1464	174	49.07	46.4	NA	NA	NA
946	Desulfurococcaceae_S36	375	Desulfurococcaceae_S21	1549	289	63.83	77.07	NA	NA	NA
947	Desulfurococcaceae_S36	375	Fervidococcaceae_S20	1403	195	49.24	52	NA	NA	NA
948	Desulfurococcaceae_S36	375	Desulfurococcaceae_S23	2017	212	50.5	56.53	NA	NA	NA
949	Desulfurococcaceae_S36	375	Korarchaeum_S22	1491	152	45.07	40.53	NA	NA	NA
950	Desulfurococcaceae_S36	375	Desulfurococcaceae_S25	923	256	64.14	68.27	NA	NA	NA
951	Desulfurococcaceae_S36	375	Pyrobaculum_S24	1126	96	46.14	25.6	NA	NA	NA
952	Desulfurococcaceae_S36	375	Archaeoglobus_S27	1535	120	44.2	32	NA	NA	NA
953	Desulfurococcaceae_S36	375	Desulfurococcaceae_S26	1408	205	50.65	54.67	NA	NA	NA
954	Desulfurococcaceae_S36	375	Desulfurococcales_P12	1537	180	49.48	48	NA	NA	NA
955	Desulfurococcaceae_S36	375	Desulfurococcaceae_S28	1529	198	50.91	52.8	NA	NA	NA
956	Desulfurococcaceae_S36	375	Thermocrinis_P10	1423	27	40.14	7.2	NA	NA	NA
957	Desulfurococcaceae_S36	375	Pyrobaculum_P11	1427	127	46.73	33.87	NA	NA	NA
958	Desulfurococcaceae_S36	375	Thermofilum_S19	2512	128	48.55	34.13	NA	NA	NA
959	Desulfurococcaceae_S36	375	Thermosphaera_P8	1287	266	91.05	70.93	96.58	44	78
960	Desulfurococcaceae_S36	375	Thermodesulfobacterium_P9	997	32	40.04	8.53	NA	NA	NA
961	Desulfurococcaceae_S36	375	Thermofilum_P1	1219	154	48.38	41.07	NA	NA	NA
962	Desulfurococcaceae_S36	375	Desulfurococcaceae_P2	2131	166	50.37	44.27	NA	NA	NA
963	Desulfurococcaceae_S36	375	Desulfurococcaceae_P3	1385	172	49.16	45.87	NA	NA	NA
964	Desulfurococcaceae_S36	375	Thermofilum_P4	1784	117	48.5	31.2	NA	NA	NA
965	Desulfurococcaceae_S36	375	Fervidococcaceae_P5	878	140	48.52	37.33	NA	NA	NA
966	Desulfurococcaceae_S36	375	Desulfurococcaceae_P6	1236	126	50.16	33.6	NA	NA	NA
967	Desulfurococcaceae_S36	375	Desulfurococcaceae_P7	1008	218	63.6	58.13	NA	NA	NA
968	Desulfurococcaceae_S36	375	Verstraetearchaeota_S2	2300	182	47.87	48.53	NA	NA	NA
969	Desulfurococcaceae_S36	375	Desulfurococcaceae_S3	1269	104	50.17	27.73	NA	NA	NA
970	Desulfurococcaceae_S36	375	Thermofilum_S1	1340	158	48.78	42.13	NA	NA	NA
971	Desulfurococcaceae_S36	375	Thermofilum_S6	3251	168	46.95	44.8	NA	NA	NA
972	Desulfurococcaceae_S36	375	Caldipriscus_S7	1387	25	40.87	6.67	NA	NA	NA
973	Desulfurococcaceae_S36	375	Caldimicrobium_S4	1473	25	41.71	6.67	NA	NA	NA
974	Desulfurococcaceae_S36	375	Desulfurococcales_S9	1197	171	49.58	45.6	NA	NA	NA
975	Desulfurococcaceae_S36	375	Ignisphaera_S33	1375	194	49.93	51.73	NA	NA	NA
976	Desulfurococcaceae_S36	375	Desulfurococcaceae_S14	532	154	63.82	41.07	NA	NA	NA
977	Caldimicrobium_S4	1473	Desulfurococcales_S9	1197	96	39.17	8.02	NA	NA	NA
978	Caldimicrobium_S4	1473	Ignisphaera_S33	1375	113	39.89	8.22	NA	NA	NA
979	Caldimicrobium_S4	1473	Desulfurococcaceae_S14	532	36	40.37	6.77	NA	NA	NA
980	Thermofilum_S6	3251	Caldipriscus_S7	1387	115	40.06	8.29	NA	NA	NA
981	Thermofilum_S6	3251	Caldimicrobium_S4	1473	108	39.71	7.33	NA	NA	NA
982	Thermofilum_S6	3251	Desulfurococcales_S9	1197	380	44.9	31.75	NA	NA	NA
983	Thermofilum_S6	3251	Ignisphaera_S33	1375	434	45.96	31.56	NA	NA	NA
984	Thermofilum_S6	3251	Desulfurococcaceae_S14	532	220	46.17	41.35	NA	NA	NA
985	Caldipriscus_S7	1387	Caldimicrobium_S4	1473	263	45.79	18.96	NA	NA	NA
986	Caldipriscus_S7	1387	Desulfurococcales_S9	1197	124	40.77	10.36	NA	NA	NA
987	Caldipriscus_S7	1387	Ignisphaera_S33	1375	104	38.5	7.56	NA	NA	NA
988	Caldipriscus_S7	1387	Desulfurococcaceae_S14	532	45	39.68	8.46	NA	NA	NA
989	Desulfurococcales_S9	1197	Ignisphaera_S33	1375	490	49.29	40.94	NA	NA	NA
990	Desulfurococcales_S9	1197	Desulfurococcaceae_S14	532	220	49.09	41.35	NA	NA	NA
aNA indicates the compared genomes did not meet the 20% genome alignment threshold and no ANI score was calculated

## Sheet: Supp. Table S5
Supplementary Table 5. Gibbon Geyser Spring 063 (GGS063) geochemical measurements. Abbreviations: ICP-OES, inductively coupled plasma optical emission spectroscopy; ICP-MS, inductively coupled plasma mass spectrometry.
Anions (mg L-1)	Fluoride	Chloride	Nitrite	Bromide	Nitrate	Phosphate	Sulfate
	11.7	690	<0.01	2.03	<0.01	<0.02	98.5
ICP-OES (mg L-1)	Al	As	B	Ba	Be	Ca	Cd	Co	Cr	Cu	Fe	K	Li	Mg	Mn	Mo	Na	Ni	P	Pb	Sb	Se	Si	Sr	Ti	Tl	V	Zn
	<0.287	3.1	7.77	<0.092	<0.0923	6.15	<0.0647	<0.0673	<0.13	<0.0347	<0.138	38.7	6.55	<0.0538	<0.118	<0.0878	415	<0.0447	<0.134	<0.104	<0.148	<0.0985	120	<0.0724	<0.085	<0.134	<0.0968	<0.05
ICP-MS (µg L-1)	7Li	9Be	11B	27Al	31P	39K	43Ca	49Ti	51V	52Cr	55Mn	56Fe	59Co	60Ni	63Cu	66Zn	71Ga	75As	82Se	85Rb	88Sr	90Zr	93Nb	98Mo	105Pd	107Ag	111Cd	118Sn	121Sb	133Cs	137Ba	139La	140Ce	141Pr	146Nd	182W	203Tl	208Pb	232Th	238U
	6600	< 1	7740	165.027	< 25	3800	3380	< 2.5	< 2.5	< 1	5.57174	< 25	< 2.5	< 2.5	< 5	< 5	9.35276	2850.1	2.90778	520.566	< 5	11.3972	< 2.5	110.191	< 2.5	< 1	< 1	< 2.5	145.03	650.48	< 5	< 1	< 1	< 1	< 1	183.101	< 1	< 1	4.42791	< 1
	DOC (mg L-1)
	0.4

## Sheet: Supp. Table S6
Supplementary Table 6. Metabolic potential of metagenome assembled genomes (MAGs) as inferred by key marker genes (see Supp. Table 5). The identity of MAGs is reported in Supp. Table 2.
MAG	Autotrophic	Aerobic	Oxygen tolerant	Anaerobic
MAG1_P	0	0	1	1
MAG2_P	0	0	0	1
MAG3_P	0	1	0	0
MAG4_P	0	0	Undefined*	1
MAG5_P	0	0	1	1
MAG6_P	0	0	0	1
MAG7_P	0	0	0	1
MAG8_P	0	0	0	1
MAG9_P	1	0	1	1
MAG10_P	1	1	0	0
MAG11_P	1	0	1	0
MAG12_P	0	0	0	1
MAG1_S	0	0	1	1
MAG2_S	Undefined*	0	0	1
MAG3_S	0	0	0	1
MAG4_S	1	0	1	1
MAG6_S	0	0	0	1
MAG7_S	0	1	0	0
MAG9_S	0	0	0	1
MAG10_S	0	0	0	1
MAG11_S	0	0	0	1
MAG12_S	0	0	0	1
MAG13_S	0	0	1	1
MAG14_S	0	0	0	1
MAG15_S	0	0	0	1
MAG16_S	0	0	0	Undefined*
MAG17_S	0	1	0	0
MAG18_S	0	0	1	0
MAG19_S	0	0	0	1
MAG20_S	0	0	0	1
MAG21_S	0	0	0	1
MAG22_S	0	0	1	1
MAG23_S	0	0	0	1
MAG24_S	0	0	0	1
MAG25_S	0	0	0	1
MAG26_S	0	0	0	1
MAG27_S	1	0	1	1
MAG28_S	0	0	0	1
MAG29_S	0	1	0	0
MAG30_S	Undefined*	0	0	1
MAG31_S	Undefined*	0	0	1
MAG32_S	0	0	0	1
MAG33_S	0	0	0	1
MAG34_S	0	0	0	1
MAG36_S	0	0	0	1
*The specified metabolic potential could not be confidently assigned due to either genome incompleteness or due to novel metabolism.

## Sheet: Supp. Table S7
Supplementary Table S7. Estimated rates of MAG replication and associated statistics.
Metagenome assembled genome (MAG)	GRiD score	95% Confidence Interval	GRiD calculated species heterogeneity	Read coverage	DnaA/OriC ratio (relevant for bacteria only)a	Ter/Dif ratiob
Thermofilum_P1	1.38	1.34 - 1.38	0.035	347.49	0.7614	0.7685
Thermocrinis_P10	1.04	1.03 - 1.05	0.028	9442.98	0.9634	1
Pyrobaculum_P11	1.85	1.71 - 1.85	0.066	11486.8	0.576	dif not foundc
Desulfurococcales_P12	1.06	1.05 - 1.07	0.019	376.43	0.9635	0.9962
Desulfurococcaceae_P2	1.62	1.48 - 1.62	0.058	33.04	1	0.8694
Desulfurococcaceae_P3	2.14	2.09 - 2.15	0.13	1800.75	0.4257	0.8125
Thermofilum_P4	11.8	11.49 - 11.89	0.408c	229.15	0.6227	0.0890c
Fervidococcaceae_P5	1.35	1.34 - 1.36	0.036	26.83	0.9462	0.7826
Desulfurococcaceae_P6	1.23	1.22 - 1.26	0.031	34.73	0.845	0.9489
Desulfurococcaceae_P7	1.22	1.21 - 1.23	0.039	40.4	0.9139	0.9967
Thermosphaera_P8	1.24	1.22 - 1.26	0.039	65.42	0.7878	0.8319
Thermodesulfobacterium_P9	1.44	1.43 - 1.45	0.046	16.46	0.7392	0.9958
Thermofilum_S1	1.27	1.27 - 1.31	0.031	1338.6	0.8034	0.7611
Thermoproteaceae_S10	1.18	1.17 - 1.19	0.041	341.44	0.8251	dif not foundc
Desulfurococcaceae_S11	1.24	1.21 - 1.27	0.031	3508.04	0.8809	dif not foundc
Desulfurococcaceae_S12	1.26	1.26 - 1.28	0.038	547.21	0.8071	0.8302
Thermofilum_S13	1.4	1.37 - 1.77	0.054	51.63	0.7874	0.851
Desulfurococcaceae_S14	2.48	2.48 - 2.60	0.203	296.41	0.3751	0.9238
Thermosphaera_S15	4.5	4.22 - 4.94	0.196	125.48	0.6849	0.919
Aenigmatarchaeota_S16	1.36	1.36 - 1.38	0.099	92.79	0.819	0.9415
Armatimonadetes_S17	1.12	1.11 - 1.13	0.009	515.49	0.9336	dif not foundc
Pyrobaculum_S18	2.09	2.05 - 2.09	0.087	954.38	0.452	dif not foundc
Thermofilum_S19	28.77	27.66 - 28.94	0.359c	1346.56	0.6178	0.0346c
Verstraetearchaeota_S2	4.89	4.88 - 6.14	0.323c	278.01	0.2894	0.5686c
Fervidococcaceae_S20	1.22	1.17 - 1.23	0.039	222.26	0.8428	0.8686
Desulfurococcaceae_S21	1.06	1.06 - 1.06	0.036	817.79	0.9266	1
Korarchaeum_S22	1.04	1.03 - 1.05	0.019	390.71	0.9526	dif not found
Desulfurococcaceae_S23	1.04	1.03 - 1.05	0.037	270.07	0.9418	0.978
Pyrobaculum_S24	1.64	1.64 - 1.66	0.068	994.93	0.7633	0.9035
Desulfurococcaceae_S25	1.08	1.08 - 1.10	0.036	995.94	0.904	dif not foundc
Desulfurococcaceae_S26	1.05	1.04 - 1.06	0.028	875.67	0.9907	0.967
Archaeoglobus_S27	1.07	1.07 - 1.07	0.036	490.03	0.9727	0.8873
Desulfurococcaceae_S28	1.06	1.06 - 1.06	0.028	326.95	0.9345	0.9951
Desulfurococcaceae_S29	1.07	1.06 - 1.08	0.009	1831.82	0.9448	0.9383
Desulfurococcaceae_S3	28.79	28.79 - 30.37	0.438c	1323.96	0.5487	0.6506c
Verstraetearchaeota_S30	1.09	1.06 - 1.12	0.027	2103.27	0.9574	dif not foundc
Verstraetearchaeota_S31	1.06	1.05 - 1.07	0.036	213.67	0.8956	1
Caldarchaeales_S32	1.34	1.32 - 1.42	0.036	496.62	0.9529	0.9635
Ignisphaera_S33	1.1	1.08 - 1.10	0.018	1926.53	0.9433	0.992
Desulfurococcaceae_S34	1.02	1.02 - 1.06	0.038	4425.17	0.958	dif not foundc
Desulfurococcaceae_S36	1.13	1.13 - 1.13	0.026	3737.28	0.9283	0.971
Caldimicrobium_S4	1.33	1.32 - 1.34	0.029	439.61	0.7415	0.9554
Thermofilum_S6	7.08	5.83 - 7.25	0.141	128.52	0.6786	0.994
Caldipriscus_S7	1.06	1.06 - 1.08	0.036	83.31	1	1
Desulfurococcales_S9	1.07	1.07 - 1.07	0.018	510.05	0.9243	0.9999
aDnaA (A sequence specific replication initiation protein that colocalizes near the origin, oriC in Bacteria) to oriC ratios are used to evaluate the quality of read mapping near the origin and to identify potential artifactual GRiD scores. This ratio is pertinent only for Bacteria.
bDif (Deletion induced Filamentation sequence that colocalizes near the terminus, Ter) to Ter ratios are used to evaluate the quality of read mapping near the terminus and the potential for artifactual GRiD scores
cRed text indicates the score did not meet the relevant quality threshold: Heterogeneity < 0.3, Ter/Dif between 0.7 and 1.3, DnaA/OriC between 0.7 and 1.3 (for Bacterial MAGs only)
